# Supplementary material for: Development of Malaria Digital Archives in Myanmar Through Official Development Assistance and Their Narrative Review
Source: Pathogens. 2025 May 14;14(5):481. doi: 10.3390/pathogens14050481 (PMC12115256; doi:10.3390/pathogens14050481)
Supplement: Supplementary file 1 [file pathogens-14-00481-s001.zip › TableS1.xlsx]

## Sheet: TableS1
No	Title	Year	Category*
1	The Burma campaigns--1942-1945: Clinical aspects	1950	5,11
2	Malaria survey of Kyaukpyu, Ramree Island, Burma	1950	4,9,11
3	The hon'ble prime minister's inaugural speech at the Burma Medical Conference	1954	12
4	Present status of malaria control in Asia	1954	4
5	Malaria vectors of India. III. A. fluviatilis James, 1902	1954	4
6	Diseases in tropics	1955	12
7	Morbidity at a group of child health services	1955	5
8	Malaria vectors of India. VII. A. varuna lyengar, 1024	1955	4
9	Public health in Burma	1956	12
10	Malaria in Burma: A review	1956	4
11	A review of the status of A. sundaicus in Burma	1956	4
12	Assessment of susceptibility to insecticides in Anopheline mosquitos	1957	4
13	Malaria	1959	12
14	Technical presentation delivered by the delegates of the six member countries of the board, Kuala Lumpur, Federation of Malaya, 1-4 December 1959	1959	6
15	Quartan malaria relapsing after thirteen years	1961	10
16	[On work of the council for coordination of antimalarial measures in countries of Southeast Asia (Burma, Cambodia, Laos, Malayan Federation, Thailand and South Vietnam) (from data of the World Health Organization)]	1961	12
17	Official history of the Indian Armed Forces in the Second World War 1939-45. Medical services: Preventive medicine (nutrition, malaria control and prevention of diseases). Part II. Malaria control	1962	4
18	The susceptibility status of an anopheline vector to insecticides in Burma	1964	4
19	Status of malaria eradication in India-1965	1965	4,6
20	Control of mosquito nuisance	1965	4
21	Quarterly epidemiological report for the first quarter of 1966	1966	9,11
22	Speech delivered by Dr. U Khin Maung Win, President of the 14th Burma Medical Conference, on Wednesday, 2nd February 1966 at the Inaugural Session of the 14th Burma Medical Conference	1966	12
23	Observations on the flight activities of Culex pipiens fatigans in Rangoon, Burma	1967	4
24	Malaria eradication in Burma	1967	4,6,9,11
25	Glucose 6 phosphate dehydrogenase deficiency from Children's Hospital, Rangoon	1968	5
26	Malaria situation in Thailand during 1961-1964	1968	6
27	Falciparum malaria	1968	12
28	Editorial	1969	12
29	The selection of routine catching stations in the malarious areas	1969	4
30	Vector problems in Burma in relation to neighbouring countries	1969	4
31	A brief epidemiological report for 1968	1969	9,11
32	Malaria vectors in Burma. 1. Anopheles minimus Theobald, 1901	1970	4
33	Malaria vectors in Burma. 2. Anopheles balabacensis balabacensis Baisas, 1936	1970	4
34	Health status in the Union of Burma	1970	12
35	Haemoglobinopathies in Burma. I. The incidence of haemoglobin E	1971	9,11
36	The anopheline mosquitoes of Burma 1. Subgenus Anopheles Meigen Anopheles and Myzorhyncus Edwards	1971	4
37	The anopheline mosquitoes of Burma 2. Subgenus Myzomyia Blanchard groups Neomyzomyia and Pseudomyzomyia Christophers	1971	4
38	The anopheline mosquitoes of Burma 4. Subgenus Myzomyia Blanchard Group Neocellia Christophers	1971	4
39	Field observations on DDT-resistance in Anopheles culicifacies Ciles, 1901 in Mandalay Division	1971	4
40	Cerebral malaria in the Kachin State	1971	9,11
41	Malaria vectors in Burma. 4. Anopheles culicifacies Giles, 1901	1972	4
42	Malaria vectors in Burma. 3. Anopheles annularis van der Wulp, 1884	1972	4
43	Malaria vectors in Burma. 5. Anopheles philippinensis Ludlow, 1902	1972	4
44	Advances in malariology relating to control and eradication	1972	4,6
45	Characterization of a drug resistant strain of Plasmodium falciparum from Burma	1973	3,10
46	Oökinete development of Plasmodium cathemerium in the niidgut of Culex pipiens fatigans (Rangoon)	1973	4
47	Studies on malaria transmission in Tirap District, Arunachal Pradesh (N.E.F.A.)	1973	11,12
48	Chloroquine-resistant malaria in Burma	1975	3,10
49	Anti-malaria programme in Burma	1975	4,6,9,10,11
50	Study of chloroquine resistant falciparum malaria in Patheingyi Township	1976	3
51	Management of complicated malaria	1977	12
52	Comparison of parenteral quinine and parenteral sulphadoxine-pyrimethamine in the treatment of cerebral malaria	1977	3,10
53	Malaria research project (Editorial)	1977	12
54	Resistance to antimalarials by Plasmodium falciparum in Burma	1977	3,10
55	Choloroquine resistant malaria in DSGH	1977	3,10
56	Comparison of sulfadoxine-pyrimethamine (SP), sulfamethoxazole-trimethoprim (ST) and quinine in the treatment of choloroquine resistant falciparum Malaria	1977	3,10
57	Changes in antibody titres during the course of prolonged infections with Plasmodium vivax and Plasmodium falciparum malaria	1977	9,11
58	Malaria in Rangoon division	1977	9,11
59	Incidence of anaemia among malaria patients admitted to DSGH Mingaladon	1977	9,11
60	Serological responses to plasmodium and toxoplasma in school children from two areas in Burma	1977	9,11
61	Incidence of malaria in medical wards at DSGH during 1976	1977	9,11
62	Study on the impact of malaria on nutritional status of children	1979	5,9,11
63	Chloroquine resistance of Plasmodium falciparum in Burma detected by in vitro and in vivo method	1979	3
64	The structure and function of liver in malaria	1980	12
65	Sulfadoxine pyrimethamine resistant Plasmodium falciparum malaria	1980	3,10
66	Management of clinical malaria	1980	12
67	Malaria in children in Lashio Township	1980	5
68	Antimalarial drugs	1980	10
69	Malaria in the newborn	1980	5
70	The malaria problem in Burma - How serious? ? ?	1980	12
71	The current situation of malaria and antimalarial programmes	1980	12
72	One-year study of malaria cases admitted to medical unit II, MGH	1980	9,11
73	A comparison, on a village scale, of the effect of pirimiphos-methyl and DDT on Anopheles bolabocensis-vectored malaria	1980	4
74	Autoimmunity and malarial anaemia	1980	12
75	Neonatal jaundice due to congenital malaria	1980	5
76	Six cases of falciparum malaria with unusual presentations	1980	9,11
77	Current epidemiology of malaria in Southeast Asia	1981	3,4,9,11
78	Studies on protective action of glucose-6-phosphate dehydrogenase deficiency against malaria	1981	8
79	Trial of combined chloroquine tetracycline therapy on vivax malaria	1981	3
80	Acid proteinase and acid phosphatase activities of the red blood cell collected from malaria patients	1981	12
81	Recent advances in malaria with special reference to Southeast Asia	1982	3,4,9,10,11
82	A study of the relationship between malarial antibody and fluorescent antibody technique	1982	9
83	Some parasitic infection in Burma	1982	9,11
84	The establishment of in vitro screening model for antimalarials using rabbit serum and Plasmodium falciparum	1982	3
85	A study of prevalence of clinical features in typhoid fever in M.G.H. with special reference to their possible significance in contribution towards the diagnosis	1982	9,11
86	Single-dose treatment of falciparum malaria with mefloquine: field studies with different doses in semi-immune adults and children in Burma	1982	3,5,10
87	A trying Chindit	1982	12
88	The malaria problem in Burma - How are we fighting it?	1983	12
89	A study on changes of folate status in children with chronic malaria	1983	5,9,11
90	Disease pattern of the Karen State Hospital (Pa-An)	1983	12
91	Alternative drug regimes for chloroquine resistant falciparum malaria	1983	3,10
92	New antimalarials: Qinghaosu and mefloquine	1983	10
93	Morbidity and mortality pattern of malaria in D.S.G.H. medical wards (1979, 1980 & 1981)	1983	9,11
94	Cerebral malaria	1983	5,9,10,11
95	A case of Plasmodium ovale malaria acquired in Burma	1983	9,11
96	Establishment and use of Plasmodium berghei mouse model in Myanmar for the screening of drugs for antimalarial activity	1983	3
97	Comparative drug trial of a sulfadoxine/pyrimethamine and a sulfalene/pyrimethamine combination against Plasmodium falciparum infections in semi-immune populations of Burma	1984	3,5,9,10,11
98	A study on disseminated intravascular coagulopathy (D.I.C.) in falciparum malaria	1984	9,11
99	Quinine, malaria and partial resistance	1984	3,10
100	Incidence of transfusion malaria in the Rangoon General Hospital	1984	9,11
101	The prognostic value of glasgow coma scale, parasite density and cerebrospinal disseriation fluid pressure changes in the clinical course of cerebral malaria	1984	9,11
102	Endotoxaemia in complicated falciparum malaria	1985	9,11
103	Falciparum malaria treated with a fixed combination of mefloquine, sulfadoxine and pyrimethamine: A field study in adults in Burma	1985	3,10
104	A study of the nature of anaemia in patients with malaria in Mandalay General Hospital	1985	9,11
105	Alternative drug regiment for multidrug-resistant falciparum malaria	1985	3,10
106	A clinical experience with artemether, a qunghaosu derivative in the treatment of malaria	1985	10
107	A study of the correlation between malaria parasite count and neurological menifestation and any changes in some parameters of C.S.F. cerebral malaria	1985	9,11
108	A comparative study of long-acting sulphonamide-pyrimethamine combination drugs in the treatment of falciparum malaria	1985	3,10
109	A controlled clinical trial of artemether and quinine in the treatment of falciparum malaria	1985	3,10
110	A study on oral quinine therapy in patients with falciparum malaria	1985	3,5,10
111	A comparative clinical study of artemether (qinghaosu derivative) and standard antimalarial drugs in the treatment of falciparum malaria in Burma	1985	3,10
112	Human cerebral malaria: A pathological study	1986	12
113	Malaria situation in Mon State (1978-1982)	1986	9,11
114	A comparative analysis of malaria patients in Karen State and Tavoy General Hospital	1986	9,11
115	Malaria in Southeast Asia	1986	3,5,10
116	Hybridization, cytogenetic studies and genetics of DDT-resistance in Anopheles annularis population in Burma	1986	4
117	Recent parasitological research on malaria in Burma	1986	12
118	Isoenzyme variation in schizonts of Plasmodium vivax from Burma	1986	9,11
119	Comparison of indirect fluorescent antibody titres of blood collected by filter paper and serum samples from malaria patient	1986	9,11
120	Population movement, socio-economic behavior and the transmission of malaria in northern Thailand	1986	9,11
121	Recent entomological research on malaria in Burma (Review article)	1986	4
122	Larval density estimation of well-breeding anophelines by mark-release-recapture technique in Burma	1986	4
123	Cerebral malaria (Editorial)	1987	12
124	A comparative profile analysis of malaria in Karen State Hospital	1987	9,11
125	Pathophysiology of human cerebral malaria	1987	12
126	Human cerebral malaria: a pathological study	1987	5,9,11
127	The role of disseminated intravascular coagulation in the pathogensis of human cerebral malaria	1987	9,11
128	A controlled clinical trial of artemether (qinghaosu derivative) versus quinine in complicated and severe falciparum malaria	1987	3,10
129	Sex-linked gene glucose-6-phosphate dehydrogenase (G6PD) in patients with Plasmodium falciparum malaria infection	1987	9,11
130	A case of black water fever treated with peritoneal dialysis and artemether (quinghaosu derivative)	1987	3,10
131	CSF lactate in falciparum malaria patients	1987	9,11
132	Controlled trial of initial slow intravenous quinine vs conventional quinine infusion in the treatment of highly parasitized falciparum malaria in adult patients	1987	3,10
133	Critical analysis on current situation of malaria in Magwe Division (1981-1985)	1987	9,11
134	Double-blind trial to find dose range using a fixed combination of mefloquine, sulfadoxine and pyrimethamine in falciparum malaria: A field study on adults in Burma	1987	3,10
135	Biochemical changes in different stages of P. falciparum malaria	1988	9,11
136	Population dynamics of 2 strains of Anopheles (Cellia) maculatus Theobald, 1901 under laboratory conditions	1988	4
137	Maternal mortality at the workers' Hospital, Rangoon (1983-1987)	1988	5,9,11
138	Recent clinical research on malaria in Burma (1976-1988) (Review article)	1988	12
139	Experiences in HIV infection in New Yangon General Hospital	1989	9,11
140	The use of quinine in falciparum malaria	1989	10
141	Disposition kinetics of infusion quinine in (adult) Myanmar falciparum malaria patients	1989	3
142	Burma: the royal and golden country	1989	5,12
143	Monitoring the efficacy of melfloquine quinine and amodiaquine by in vivo and in vitro studies in uncomplicated falciparum malaria	1989	3
144	Plant resources of South-East Asia	1989	12
145	Immune mechanisms in mouse malaria (1): Period of survival correlates with immune deficient status, but not with antibody titres and immune complex levels	1989	9
146	A clinical evaluation of chloroquine and quinine therapy in falciparum malaria infection	1989	3,10
147	The relationship between the intensity of malaria infections and different types of G-6-PD deficiency in children living in malaria endemic areas of Burma	1989	5,9,11
148	Isoenzyme variation in gametocytes of Plasmodium falciparum isolates from Myanmar	1989	9,11
149	Anopheline mosquitoes of Myanmar. 1: Anopheles (Cellia) dirus Peyton and Harrison, 1979	1989	4
150	Anophiline mosquitoes of Myanmar. 2: Anopheles (Cellia) minimus Theobald, 1901	1989	4
151	Malaria situation in a forested foot-hill area of Pegu Division	1989	9,11
152	Hospital based in vivo monitoring of the degree of resistance of P. falciparum to standard anti-malarials	1989	3,10
153	Clinical study of the treatment of cerebral malaria with artemether (qinghaosu derivative)	1989	10
154	Clinical presentation of HIV positive intravenous drug abusers	1989	9,11
155	Efficacy of some antimalarial drug combination in chemotherapy of malaria	1989	3,10
156	Population mobility and malaria contraction on either side of Bago Yoma in Bago Division	1989	9,11
157	The detection of malaria parasite from three different parts of the body	1989	12
158	A prospective study of amodiaquine induced agranulocytosis and liver damage in malaria patients	1989	9,11
159	Study of the effect of single dose primaquine on gametocytaemia and infectivity among amodiaquine-treated P. falciparum malaria patients	1989	3,10
160	The effect of artemether (qinghaosu derivative) on the development of Plasmodium trophozoites	1989	3,10
161	Clinical significance of IFAT test on falciparum malaria patients	1989	2
162	Malaria situation in Kawthaung township, January, 1989	1989	9,11
163	Serum haptoglobin in falciparum malaria patients during the acute phase of infection and following treatment	1989	9,10,11
164	[Surveillance of imported falciparum malaria in Yongkang County, Zhejiang Province]	1989	9,11
165	Disposition kinetics of intramuscular quinine in Myanmar adult patients with falciparum malaria	1990	3,10
166	Immune mechanisms in mouse malaria (2): A correlation of survival periods and cell mediated immune responses	1990	9,11
167	Laboratory studies on the larvicidal activity of Bacillus Sphaericus - 2362 and 2297 against Anopheles dirus and Anopheles annularis	1990	4
168	Some variation in membrane proteins of erythrocytes obtained from subjects with thalassaemia trait and G-6-PD deficient genes	1990	12
169	Anopheline mosquitoes of Myanmar. 4: Anopheles (Cellia) annularis van der Wulp, 1884	1990	4
170	Anopheline mosquitoes of Myanmar. 3: Anopheles (Cellia) philippinensis Ludlow, 1902 & Anopheles (Cellia) nivipes (Theobald), 1903 in Myanmar and their differentiating characters	1990	4
171	Malaria situation in a forested foot-hill area of Myanmar	1990	4
172	The anopheline mosquitoes of Myanmar. V. Anopheles (Cellia) maculatus Theobald, 1901	1990	4
173	Comparison of malaria situation in a forested foot-hill area of Bago Division between monsoon and cool-dry season	1990	4
174	Preliminary report on the morphological variations of Anopheles (Cellia) minimus adult females	1990	4
175	Drug resistance in falciparum patients treated with mefloquine-sulphadoxine-pyrimethanine in Myanmar	1990	3,10
176	Malaria in displaced persons along the Thai-Burmese border	1990	5,9,11
177	A knowledge-preception-behaviour study on malaria in two island villages and two timber extraction camps in Tanintharyi Division	1990	9,11
178	The response of children with falciparum malaria to quinine	1990	3,5,10
179	A comparative study of amodiaquine and chloquine in the treatment of falciparum malaria	1990	3,10
180	Morphological characters for quick identification of Anopheles (Cellia) culicifacies Giles, 1901 and its seasonal prevalence observed some areas	1990	4
181	Intramuscular quinine kinetics in Myanmar children with falciparum malaria	1990	3,5,10
182	Exchange transfusion in falciparum malaria	1990	9,11
183	Diagnosis of resistant strains of Plasmodium falciparum after chloroquine and amodiaquine therapy from 42 to 72 hours of drug administration	1990	3,10
184	Lepromin reaction in patients with falciparum malaria	1990	3,10
185	Pathophysiology and management of severe falciparum malaria	1990	12
186	Severe and complicated malaria	1990	12
187	Effects of different types of human serum on growth and development of Plasmodium falciparum in vitro	1991	12
188	Trial of antimalarial potential of extracts of Artemisia annua grown in Myanmar	1991	3
189	Study of the malaria situation in forested foothill and nearby plain areas of Myanmar	1991	5,9,10
190	Inhibition of Plasmodium falciparum merozoites invasion by immune sera from malaria infected subjects	1991	9,11
191	In vitro and in vivo antimalaial activities of artesunate	1991	3
192	Mefloquine-resistant falciparum malaria on the Thai-Burmese border	1991	3,5,10
193	Malaria during pregnancy in an area of unstable endemicity	1991	5,9,11
194	Electrocardiographic effect of quinine and quinidine in the treatment of falciparum malaria	1991	3,10
195	Myeloid leukemoid reaction in malaria infection	1991	5,12
196	Morbidity and mortality pattern of malaria in-patients in No.(2) Military Hospital (1986-1990)	1991	5,9,11
197	Iron, desferrioxamine and malaria infection	1991	12
198	Clinical significance of fibrinogen/fibrin degradation products (FDP) in falciparum malaria	1991	5
199	Relationship between prevalence and severity of falciparum malaria (Plasmodium falciparum) and some genetically determined red cell disorders	1991	12
200	The effect of antimalarials on the development of Plasmodium falciparum trophozoites	1991	3,10
201	A clinical study of malaria in pregnancy	1992	5,9,11
202	Malaria in the WHO Southeast Asia region	1992	12
203	Drug treatment of cerebral malaria	1992	10
204	Comparison of combinations of parenteral artemisinin derivatives plus oral mefloquine with intravenous quinine plus oral tetracycline for treating cerebral malaria	1992	3,10,11
205	Uncomplicated falciparum malaria: Degree of resistance to standard antimalarial drugs. (A preliminary study)	1992	3,10
206	The effect of chloroquine chemoprophylaxis on workers in Kazunma area	1992	3,10
207	The changing incidence of Plasmodium vivax infection in subjects with malaria (Short report)	1992	9,11
208	Clinicoepidemiological study of malaria cases admitted to Yangon Children Hospital	1992	9,11
209	ELISA HTLV-iii antibody reactivity of Myanmar patients infected with P. falciparum malaria (Short report)	1992	2
210	Prevalence of colour blindness among patients with leprosy	1992	9,11
211	The effect of artemether plus mefloquine on Myanmar patients with complicated falciparum malaria	1992	3,10
212	Effect of acute diarrhoea on the bioavailability of chloroquine in Myanmar subjects	1992	3
213	Malaria control in Myanmar	1992	9,11
214	The importance of frequent PCV monitoring and timely fresh blood transfusion in the management of severe falciparum malaria (Short report)	1992	12
215	The effect of quinine and quinidine on patients with highly parasitised falciparum malaria (A double blind study)	1992	3,10
216	Response to new drug regimens in man of multi-drug resistant falciparum malaria	1992	10
217	Practical uses of acridine orange fluorescence microscopy of centrifuged blood (QBC Malaria Test) and the QBCII Hematology System in patients attending malaria clinics in Thailand	1992	2
218	World malaria situation in 1990	1992	12
219	A study of blood glucose level in severe falciparum malaria	1992	12
220	Evaluation of immunodiagnostic methods for measurement of malaria antibody	1993	2
221	Workshop on bednets at the International Congress of Tropical Medicine	1993	4
222	Haematological features of falciparum malaria patients with anaemia at Mandalay General Hospital	1993	9,11
223	A comparative study of glaucose metabolism in experimental rodent malarial infection	1993	3,12
224	Mefloquine level monitoring in patients with multidrug resistant Plasmodium falciparum on the Thai Myanmar border	1993	3,10
225	Oral glucose tolerance test response in patients with falciparum malaria	1993	12
226	Study on malaria epidemic and its consequences in an originally malaria free area (Seikkyi Khanaungto) (1987-1992)	1993	4,6,10,11
227	Malaria control with a revised strategy	1993	12
228	Clinical trials of I/M artemether, I/V and oral artesunate in the treatment of falciparum malaria in Myanmar (Review article)	1993	3,10
229	A study of malaria cases in maternity ward of North Okkalapa General Hospital	1993	5,9,11
230	Regional differences in mefloquine response rates of uncomplicated falciparum malaria	1993	3
231	A rapid diagnosis of malaria parasites by acridine orange staining method	1993	2
232	Plasmodium falciparum; merozoite invasion rate in erythrocytes with β-thalassaemia trait and glucose-6-phosphate dehydrogenase deficient genes	1993	11
233	Emergence of chloroquine-resistant Plasmodium vivax in Myanmar (Burma)	1993	3
234	The drug sensitivity patterns of Plasmodium falciparum in Myanmar (1990)	1993	3
235	Purine transport in abnormal human erythrocytes and the effect of infection by Plasmodium falciparum	1993	12
236	Nucleoside permeability and antimalarial action of nitrobenzylthioinosine in combination with purine metabolite	1993	12
237	Are we spraying DDT at an appropriate period of time to control malaria in Myanmar?	1993	4
238	Current therapy of malaria in children	1993	5,10
239	Some characteristics of hospitalized HIV seropositive patients in Myanmar	1993	9,11
240	Halofantrine versus mefloquine in treatment of multidrug-resistant falciparum malaria	1993	3,5,10
241	Partial exchange blood transfusion in falciparum malaria (A preliminary study)	1993	11,12
242	The effect of halofantrine versus quinine on patients with uncomplicated falciparum malaria in Myanmar	1993	3,10
243	Clinico-epidemiological factors of highly parasitised falciparum malaria patients (Short Report)	1993	11
244	Malaria in Kyaingtone a six month study on hospital admitted patients (Short report)	1994	9,11
245	Plasma level of quinidine in Myanmar patients with falciparum malaria	1994	3
246	Total protein and albumin in cerebrospinal fluid of patients with cerebral malaria (Short report)	1994	12
247	Analysis of deaths due to cerebral malaria in Defence Services General Hospital, Mingaladon	1994	11
248	Different dosage regimens of artemisinin and its derivatives as single agents and in combination with mefloquine in uncomplicated falciparum malaria	1994	3,10
249	Permethrin-impregnated bed nets for the prevention of malaria in schoolchildren on the Thai-Burmese border	1994	4,5
250	Clinical experiences with mefloquine combinations in multidrug resistant falciparum malaria	1994	3,10
251	Comparing the efficacy of mefloquine-artesunate combination with that of mefloquine and artesunate as single agents in uncomplicated falciparum malaria	1994	3,10
252	The use of primaquine in malaria infected patients with red cell glucose-6-phosphate dehydrogenase (G6PD) deficiency in Myanmar	1994	3,10
253	Research on malaria biochemistry in Myanmar (Review article)	1994	12
254	Treatment of multidrug-resistant Plasmodium falciparum malaria with 3-day artesunate-mefloquine combination	1994	3,5,10
255	Mefloquine prophylaxis prevents malaria during pregnancy: A double-blind, placebo-controlled study	1994	3,5,10
256	Study on the potential use of preparation of Artemisia annua plants and its extracts on malaria infections	1994	3
257	A study on relationship between malaria and nutritional status of under five children in malaria endemic and non-malaria areas in Mandalay Division, 1993	1994	5,9,11
258	Drug resistant falciparum malaria treated with artesunate	1994	3,10
259	A study of severe and complicated falciparum malaria (S,C,M) cases admitted to medical units Mandalay General Hospital from June, 1992-May,1993	1994	9,11
260	The effect of intramuscular loading dose of quinine on Myanmar patients (children and adults) with falciparum malaria	1994	3,5,10
261	Epidemiological study on severe and complicated malaria in Hlegu and Taikkyi Townships (1994)	1994	9,11
262	Diagnosis of high grade drug resistance in strains of Plasmodium falciparum at 36 hours after drug administration	1994	3,10
263	Concentration method of detecting Plasmodium falciparum using microcentrifuge and heparinised capillary tubes	1994	2
264	Widal agglutination test reaction in patients with falciparum malaria	1994	12
265	Epidemiology of drug resistance in malaria	1994	3
266	A symposium on containment of mefloquine-resistant falciparum malaria in Southeast Asia with special reference to border malaria	1994	3
267	Comparison between efficacy of oral artemether 480mg and combination of oral artemether 480mg and mefloquine 1,000mg in acute uncomplicated P. falciparum malaria	1994	3,10
268	Assessment of renal function impairment in Myanmar falciparum malaria patients	1994	9,11
269	Determination of malaria parasite rates in Anophelines (Diptera: Culicidae) by ELISA from two areas of Myanmar	1994	2
270	Hypoglycaemia in severe falciparum malaria	1994	9,11
271	Cost analysis of malaria control programme with emphasis on cost analysis of malaria patients in Taikkyi Township	1995	12
272	Study of the different developmental stages of Plasmodium falciparum in relation to the prognosis of the disease	1995	3,11
273	Retrospective records review on malaria mortality among Myanmar military personnel in 1994	1995	9,11
274	Trial of artemether and artesunate suppositories (rectocaps) in uncomplicated falciparum malaria	1995	3,10
275	Plasmodium malariae- A relict species or a successful commensal?	1995	9,11
276	Development of resistance to chloroquine by Plasmodium vivax in Myanmar	1995	3,10
277	Malaria infection among children in an endemic area	1995	2,5,9,11
278	Vector control in some countries of Southeast Asia: Comparing the vectors and the strategies	1995	4
279	Isolation and identification of artemisinin from Artemisia annua Linn	1995	3
280	Genetic red cell disorders and severity of falciparum malaria in Myanmar	1995	9,11
281	Chloroquine efflux in erythrocytes infected with Plasmodium falciparum	1995	3,10
282	Artesunate versus artemether in combination with mefloquine for the treatment of multidrug-resistant falciparum malaria	1995	3,5,10
283	Prevalence of hypoglycaemia and its relationship to Quinine and Quinidine therapy in patients with falciparum malaria	1995	5,10
284	Study on protective immunity in malaria by functional immunodiagnostic tests	1995	2
285	Pharmacokinetics of mefloquine in uncomplicated Plasmodium falciparum malaria patients in Myanmar	1995	3,10
286	Predictive factors in cerebral malaria	1995	9,11
287	The effect of oral artesunate versus quinine on patients who are resistant to chloroquine and sulfadoxine pyrimethamine	1995	3,10
288	Prevalence of hypoglycaemia in untreated patients with falciparum malaria	1995	9,11
289	Hyperendemic malaria in a forested, hilly Myanmar village	1995	4
290	Clinical significance of serum fibrin/fibrinogen degradation products in cerebral malaria	1995	12
291	Cultivation of drug resistant Plasmodium falciparum parasites	1995	3
292	Electrocardiographic changes among acute uncomplicated Plasmodium falciparum malaria patients treated with halofantrine 2,000 mg	1995	3,5
293	A study on electrocardiographic changes in uncomplicated Plasmodium falciparum malaria patients treated with mefloquine 1,000 mg alone and mefloquine 1,000 mg plus oral partemether 480 mg	1995	3,10
294	The effect of oral artesunate lactab (total 600 mg) in combination with mefloquine 500 mg on Plasmodium falciparum malaria patients	1995	3,10
295	Efficacy of oral artemesinine (artemesinin lactab) as a single agent in combination with mefloquine in uncomplicated falciparum malaria at No (2) Military Hospital (500 bedded)	1995	3,10
296	Comparison between efficacy of mefloquine 1,000 mg and halofantrine 2,000 mg in uncomplicated Plasmodium falciparum malaria	1995	3,10
297	A study on relationship between clinical severity, parataemia and anti-RESA antibody in falciparum malaria	1996	2
298	Therapeutic response of uncomplicated falciparum malaria to oral artemether soft capsule	1996	3,10
299	Artemether or artesunate followed by mefloquine as a possible treatment for multidrug resistant falciparum malaria	1996	3,10
300	ParaSightTM-F test for the detection of treatment failure in multidrug resistant Plasmodium falciparum malaria	1996	2,3
301	Situation analysis of drug resistant malaria in Myanmar	1996	3
302	Malaria prophylaxis	1996	8,10
303	Efficacy of artemether and artesunate suppositories (rectocaps) in the treatment of uncomplicated falciparum malaria	1996	3,10
304	Scientific studies on Myanmar medical plants	1996	3
305	Activity of artemether-azithromycin versus artemether-doxycycline in the treatment of multiple drug resistant falciparum malaria	1996	3,10
306	Plasmodium falciparum of Myanmar isoenzyme variation and sensitivity to various antimalarial	1996	3
307	Comparison of the different methods of parasitological diagnosis on patients with cerebral malaria	1996	2
308	Comparison of the different methods of parasitological diagnosis on patients with cerebral malaria (short report)	1996	2
309	Clinical application of malaria antigen determination in children with falciparum malaria infection	1996	2,5
310	Haematological changes in childhood malaria with emphasis on haemoglobin and morphology of blood cell	1996	5,9,11
311	Comparative multiple-dose pharmacokinetics of chloroquine in P. vivax malaria patients and healthy volunteers	1996	3
312	Artesunate suppository-mefloquine tablets (plasmotrim, rectocaps, mefloquine, lactab) in the treatment of severe falciparum malaria	1996	10
313	The effect of antimalarials on reticulocyte count of patients with falciparum malaria	1996	3
314	The effect of combination of chloroquine with sulfadoxine pyrimethamine on patients with uncomplicated falciparum malaria	1996	3,10
315	Comparison of the effect of combinations of parentral artemisinin derivatives (I/M artemether, I/V artesunate) plus oral mefloquine with intravenous quinine plus oral tetracycline on patients with cerebral malaria: A multicentre trial (Preliminary report)	1996	3,10
316	Comparison of the effect of combinations of parentral artemisnin derivatives (I/M artemether, I/V artesunate) plus oral mefloquine with intravenous quinine plus oral tetracycline on patients with cerebral malaria: A multicentre trial	1996	3,10
317	Intervention study to improve the misuse of artemisinin and its derivatives at a township in Myanmar	1996	10,11
318	Diversity of anopheline mosquitoes and in relation to malaria transmission in Oo Do Village, Hlegu Township, Yangon Division, Myanmar	1996	4
319	A study on relationship between the clinical severity, microscopic parasitaemia and the amount of circulating malaria antigen in falciparum malaria	1996	2,9,11
320	A comparative study of effect of quinine versus mefloquine on pregnant patients with falciparum malaria in No(1). Base Military Hospital	1996	3,5,10
321	Comparing the efficacy of artemether hard capsule and artesunate tablets in acute uncomplicated falciparum malaria	1996	3,10
322	Application of deltamethrin-impregnated bednets for mosquito and malaria control in Yunnan, China	1996	4
323	Laboratory aids in the diagnosis of malaria	1997	2
324	Cost analysis of hospitalized malaria patients in Taikkyi Township	1997	11
325	In vitro response of Plasmodium falciparum to atovaquone and correlation with other antimalarials: Comparison between African and Asian strains	1997	3
326	Profile of children with malaria admitted to paediatric unit, Mandalay General Hospital, with special emphasis on dip-stick test for diagnosis of malaria	1997	2,5,9,11
327	Effect of Azadirachta indica neem seed kernel extracts on Anopheles dirus vector mosquitoes	1997	4
328	Comparison of Plasmodium falciparum infectivity to Anopheles dirus D using direct and indirect blood feeding methods	1997	3,4
329	The use of personal protective measures in control of malaria in a defined community	1997	4,8
330	A simplified in vivo drug sensitivity test for malaria in the field	1997	2,3
331	Laboratory and field comparisons of adenosine influx in Plasmodium falciparum and Plasmodium vivax infected erythrocytes with genetic abnormalities from patients in Myanmar	1997	12
332	Compliance with a 2 day course of artemether-mefloquine in an area of highly multi-drug resistant Plasmodium falciparum malaria	1997	3,10
333	The efficiency of histidine rich protein 2 antibody coated dipsticks for the early detection of drug resistant Plasmodium falciparum	1997	2,3
334	Plasmodium falciparum: Sensitivity in vivo to chloroquine, pyrimethamine/sulfadoxine and mefloquine in western Myanmar	1997	3,10
335	The ICT Malaria® Pf: A simple, rapid dipstick test for the diagnosis of Plasmodium falciparum malaria at the Thai-Myanmar border	1997	2
336	Prevention of the misuse of artemisinine and its derivatives in Myanmar	1997	3
337	Biochemical profile of Myanmar patients with Plasmodium falciparum malaria infection	1997	9,11
338	Border malaria in Yunnan, China	1997	9,11,12
339	In vitro sensitivity of Plasmodium falciparum to eight antimalarials in China-Myanmar and China-Lao PDR border areas	1997	3,10
340	Comparative study of effectiveness of different dihydroartemisinin (cotecxin) tablet regimens in uncomplicated falciparum malaria	1998	3,10
341	Biological study of anopheline species in Mon State	1998	4
342	Effectiveness of insecticide impregnated bed net utilization in Yay Sit Kan village Gyophyu area	1998	4
343	Burma: A country's health in crisis	1998	12
344	Antimalarial drug therapy	1998	12
345	A study of serum phosphate level in acute falciparum malaria	1998	9,11
346	Interventions to improve the use of antimalarials in South-east Asia: An overview	1998	3
347	A study on serum cortisol level in patients with cerebral malaria	1998	9,11
348	Internal quality control of the malaria microscopy diagnosis for 10 laboratories on the Thai-Myanmar border	1998	2
349	The level of knowledge, attitude and practice in relation to malaria in Oo-do village, Myanmar	1998	11
350	Effect of Azadirachta indica neem seed kernel extracts on Anopheles dirus mosquitoes	1998	4
351	Factors influencing malaria endemicity in Yunnan Province, PR China (Analysis of spatial pattern by GIS)	1998	9,11
352	Efficacy of polymerase chain reaction (PCR) technique in detection of malaria parasite species	1998	2
353	Correlation between immunofluorescence assay (IFA) positivity and malaria endemicity in Myanmar	1998	2,11
354	Effectiveness of insecticide impregnated bed net utilization in Yay Sit Kan village, Gyophyu Area, Taikkyi Township	1998	4
355	The effect of oral artesunate on patients with umcomplicated falciparum malaria	1998	10
356	Antigenic diversity of Plasmodium vivax and their geographic distribution in Thailand	1998	4,7,9,11
357	Ecology, economics and political will: the vicissitudes of malaria strategies in Asia	1998	6
358	Clinical profile of malaria cases admitted to Taikkyi Township hospital (1996-1998)	1998	9,10,11
359	Malaria laboratory diagnostics	1998	2
360	Thanaka (Limonia acidissima) and deet (di-methyl benzamide) mixture as a mosquito repellent for use by Karen women	1998	4
361	Sequence variation in the small-subunit rRNA gene of Plasmodium malariae and prevalence of isolates with the variant sequence in Sichuan, China	1998	2,11
362	In-vivo sensitivity study of piperaquine in uncomplicated falciparum malaria at Defence Services General Hospital	1998	3,10
363	Malaria situation in Gyophyu RHC area, Taikkyi Township, (1990-1997)	1998	9,11
364	Clinical profile of malaria cases admitted to Taikkyi Township Hospital (1996-1998)	1998	11
365	A study of serum lipoprotein cholesterol profile in acute malaria patients in Mandalay General Hospital	1998	9,11
366	The prime role of plasma membrane cholesterol in the pathogenesis of immune evasion and clinical manifestations of falciparum malaria	1998	5,12
367	Plasmodium malariae from Thahton Township, Union of Myanmar	1998	11
368	Clinical profile of malaria cases admitted to Taikkyi Township Hospital (1996-1998)	1998	11
369	Efficacy of two different short course regimens of artemether plus mefloquine in acute uncomplicated falciparum malaria	1998	3,10
370	Clinical profile of malaria cases admitted to Taikkyi Township Hospital (1996-1998)	1998	11
371	Clinical trials of I/M artemether, I/V and oral artesunate in the treatment of falciparum malaria in Myanmar	1998	3,10
372	Influence of blister packaging on the efficacy of artesunate + mefloquine over artesunate alone in community-based treatment of non-severe falciparum malaria in Myanmar	1998	3,10
373	Serum cortisol levels in patients with uncomplicated and cerebral malaria	1998	9,11
374	Study of anopheline species in Bago Division	1998	4
375	Incidence of filariasis as a co-infection in malaria patients coming from Thai-Myanmar border between 1995-1997	1998	9,11
376	Clinical application of serum fibrin fibrinogen degradation products in childhood falciparum malaria	1998	5,11
377	A study on infectivity of Plasmodium falciparum to mosquitoes	1998	4
378	Preliminary screening of some traditional medicines, and Myanmar medicinal plants for antimalarial activity (Review article)	1998	3
379	Malaria situation in Gyophyu RHC area, Taikkyi Township	1998	11
380	High prevalence of Plasmodium malariae and Plasmodium ovale in malaria patients along the Thai-Myanmar border, as revealed by acridine orange staining and PCR-based diagnoses	1998	2,4
381	Cost-effectiveness analysis of lambdacyhalothrin-treated nets for malaria control: The patients' perspective	1999	4
382	Tremendous benefits	1999	12
383	Hospital-based study of severe malaria and associated deaths in Myanmar	1999	9,11
384	Response of falciparum malaria to different antimalarials in Myanmar	1999	3,10
385	Sensitivity in vitro of Plasmodium falciparum to three currently used antimalarial drugs on the western border of Thailand	1999	3,10
386	Biology and distribution of Anopheline species in Sagaing Division	1999	4
387	Well-breeding Anopheles dirus and their role in malaria transmission in Myanmar	1999	4
388	Cost and performance of malaria sector: A case study at Malaria Sector 11, Tak Province, Thailand	1999	2,4,10,11
389	The usefulness of rapid whole blood immunochromatographic test in the clinical study of complicated falciparum malaria infection	1999	2,11
390	Schizontaemia of Plasmodium falciparum in a non-fatal cerebral malaria patient	1999	9,11
391	Acceptance of short course artesunate plus mefloquine drug combination by malaria patients in rural Myanmar	1999	10
392	Cost analysis of malaria patients in Taikkyi Township Myanmar	1999	10,11
393	The Thai-Burmese border: Drug studies of Plasmodium falciparum in pregnancy	1999	3,5,10
394	Comparison of malariometric situation in two selected villages of Gyophyu area Taikkyi Township	1999	4,11
395	Phenotypic and genotypic characteristics of recently adapted isolates of Plasmodium falciparum from Thailand	1999	3
396	Haemoglobin electrophoresis detection hemoglobin types in malaria cases	1999	2
397	Innate resistance of genetically abnormal erythrocytes to falciparum malaria	1999	12
398	Profiles of neonatal tetanus cases at M.G.H. (1997) and follow-up surveys done in at risk areas in Mandalay District	1999	5,11,12
399	A clinical study of prognostic value of serum fibrinogen degradation products and Glasgow coma scale in cerebral malaria at Mandalay General Hospital	1999	9,11
400	Resistance status of Anopheles culicifacies to some insecticides, Upper Myanmar	1999	4
401	Susceptibility status of Anopheles annularis species to dichloro diphenyl trichlooethane (DDT), Rakhine State	1999	4
402	A study on changes of glutaraldehyde gelification time in malaria patients	1999	9,11
403	Mekong malaria. Malaria, multi-drug resistance and economic development in the greater Mekong subregion of Southeast Asia	1999	3,4,5,9,11
404	Malaria in tree crop plantations in south-eastern and western provinces of Thailand	1999	9,11
405	Field trials of a rapid test for G6PD deficiency in combination with a rapid diagnosis of malaria	1999	2
406	Biological study of anopheline species in Magway Division	1999	4
407	Drug compliance and efficacy between patients treated either with 3 day or 5 day artesunate tablets with mefloquine at a rural health centre, Bago Township	1999	10
408	Diagnosis of malaria at the periphery	1999	2
409	Investigations of incidence of pretreatment, drug sensitivity in vitro, and plasma levels of pyrimethamine in patients with multidrug resistant falciparum malaria following the three combination regimens of artemether/pyrimethamine	1999	3,10
410	Roll back malaria update	1999	12
411	Efficacy of primaquine regimens for primaquine-resistant Plasmodium vivax malaria in Thailand	1999	3,10
412	A study on role of tumour necrosis factor (TNF) in falciparum malaria	1999	9,11
413	In vitro sensitivity of Plasmodium falciparum to artesunate in Thailand	1999	3,10
414	Clinical identification and pyrogenic threshold parasite density estimation P. falciparum malaria in an endemic area	1999	9,11
415	Malaria: A killer disease returns with a vengeance (Editorial)	2000	6,12
416	Modeling factors influencing malaria incidence in Myanmar	2000	9,11
417	Ex post and ex ante willingness to pay (WTP) for the ICT malaria Pf/Pv test kit in Myanmar	2000	2,11
418	Treatment of uncomplicated Plasmodium falciparum malaria in Myanmar: A clinical decision analysis	2000	10
419	Antimalarial property of crude quinine sulphate isolated from indigenous cinchona bark	2000	3
420	Humoral immune response to falciparum malaria during pregnany	2000	2,5,9,11
421	Promotion of insecticide-treated mosquito nets in Myanmar	2000	4,5
422	ABO blood groups and susceptibility to malaria	2000	9,11
423	Effects of malaria on pregnancy	2000	5,10,11
424	Fighting malaria	2000	12
425	IgE deposition in brain microvessels and on parasitized erythrocytes from cerebral malaria patients	2000	9,11
426	A double blind comparative trial of two dosage regimens of artesunate suppository in combinations with oral mefloquine in severe falciparum malaria	2000	3,10
427	The role of blood glucose measurement in severe and complicated falciparum malaria in relation to systemic inflammatory response syndrome leading to multi-organ dysfunction	2000	9,11
428	The use of parasite lactate dehydrogenase isoenzyme-based visual test for the speciation of Plasmodium falciparum and Plasmodium vivax infections	2000	2
429	Radiometric assessment on in vitro antimalarial sensitivities of Plasmodium falciparum isolates from Myanmar	2000	3
430	ABO blood groups and susceptibility to malaria	2000	9,11
431	Clinical pharmacology in general practice: Bioavailability and therapeutic outcome	2000	3
432	In vivo monitoring of the degree of resistance to antimalarials at a rural health centre (Bago Township), 1998	2000	3,10
433	Drugs for prophylaxis of malaria in Myanmar	2000	4,5,8,10
434	Population structure and population history of Anopheles dirus mosquitoes in Southeast Asia	2000	4
435	Antimalarial drug combination policy: A caveat	2000	10
436	A two year hospital based study on the clinical efficacy of combined treatment with oral artesunate and doxycycline in uncomplicated P. falciparum malaria	2000	3,10
437	Malaria-special topics for attention (Editorial)	2001	12
438	A new paradigm for international disease control: Lessons learned from polio eradication in Southeast Asia	2001	6
439	Serum cortisol response in falciparum malaria	2001	9,11
440	Clinical diagnosis of malaria on the Thai-Myanmar border	2001	5,9,11
441	Cost-effectiveness and sustainability of lambdacyhalothrin-treated mosquito nets in comparison to DDT spraying for malaria control in western Thailand	2001	4
442	Placental malaria: Pathological classification	2001	5,9,11
443	IgE elevation and anti-Plasmodium falciparum IgE antibodies: Association of high level with malaria resistance	2001	2,5,9,11
444	Vaccine initiatives for malaria	2001	7
445	Rationale in drug treatment of malaria	2001	10
446	A prospective study to look for neuro-psychiatric adverse effects related to mefloquine given as prophylaxis or as a therapeutic agent in un-complicated malaria	2001	10,11
447	Bacteraemia in unconscious patients with Plasmodium falciparum malaria infection	2001	12
448	Incidence of Plasmodium malariae and its response to 4-Aminoquinolines	2001	9,11
449	Fake artesunate in southeast Asia	2001	10
450	A comparison of the in vivo kinetics of Plasmodium falciparum ring-infected erythrocyte surface antigen-positive and -negative erythrocytes	2001	9,11
451	The study of malaria drug policy development in Myawaddy Township	2001	3,10
452	Poverty and malaria: A study in a Thai-Myanmar border area	2001	11
453	Antimalarial activity of selected Myanmar medicinal plants: A profile of Aristolochia tagala Cham. (Nga-Phone-Say) as a natural drug resource	2001	3
454	Malaria in children	2001	3,5,11
455	Premunition against Plasmodium falciparum in a malaria hyperendemic village in Myanmar	2001	5,9,11
456	Malaria in pregnancy	2001	5,11
457	Analysis of dihydrofolate reductase (DHFR) and dihydropterotase systhetase (DHPS) genes in Plasmodium falciparum from patients treated for malaria in Myanmar	2001	2,3
458	Diagnosis and treatment of malaria in Myanmar	2001	2,9,10,11
459	Gender, mosquitos and malaria: implications for community development programs in Laputta, Myanmar	2001	11
460	Strong association of a tumor necrosis factor-α promoter allele with cerebral malaria in Myanmar	2001	11
461	Drug resistant malaria on the Thai-Myanmar and Thai-Cambodian borders	2001	3
462	Diagnosis and treatment of malaria in Myanmar	2002	2,10
463	Treatment seeking behavior for malaria in an endemic area Taikkyi Township	2002	10,11
464	Experiences and knowledge of malaria among hospitalised patients of Myanmar	2002	10,11
465	Performance appraisal of rapid on-site malaria diagnosis (ICT malaria Pf/Pv test) in relation to human resources at village level in Myanmar	2002	2
466	Malaria parasites detected in Myanmar thalassemia patients	2002	2,9,11
467	Genetic factors associated with development of cerebral malaria and fibrotic schistosomiasis	2002	11
468	Unusual Plasmodium malariae-like parasites in Southeast Asia	2002	2,9,11
469	Impact of iron status on parasitaemia and disease pattern in falciparum malaria patients	2002	9,11
470	Diagnosis and treatment of malaria in Myanmar	2002	2,10
471	A comparison of two rapid field immunochromatographic tests to expert microscopy in the diagnosis of malaria	2002	2
472	Study of malaria in a village of lower Myanmar	2002	4,9,11
473	Factors influencing fetal and maternal outcome in pregnancy with malaria in Haton Township, Mon State, Myanmar	2002	5,9,11
474	Rapid genotyping of loci involved in antifolate drug resistance in Plasmodium falciparum by primer extension	2002	2,3
475	A field evaluation study on the effects of residual spray of bifenthrin and deltamethrin on Anopheles minimus population in Mae Hong Son province, northern Thailand	2002	4
476	Pharmacokinetics of mefloquine enantiomers in healthy volunteers and in patients with malaria	2002	3
477	Advantage of using artesunate-mefloquine prepack over routine treatment of uncomplicated malaria in a front line (Coastal region command area)	2002	10
478	Wide distribution of Plasmodium ovale in Myanmar	2002	2,9,11
479	High prevalence of malaria in Myanmar migrant workers in a rural district near the Thailand-Myanmar border	2002	5,9,11
480	Epidemiology of drug-resistant malaria	2002	3
481	Feasibility and limitations of acridine orange fluorescence technique using a malaria diagnosis microscope in Myanmar	2002	2
482	Determining cost-effectiveness and cost component of three malaria diagnostic models being used in remote non-microscope areas	2003	2
483	The role of immunochromatographic test (ICT) in transfusion transmitted malaria	2003	2
484	Left ventricular systolic function in patients with falciparum malaria in Meiktila Military Hospital	2003	9,11
485	A comparative study on in vivo therapeutic efficacy of oral artemeter, oral mefloquine and oral chloroquine in uncomplicated Plasmodium falciparum malaria in Lashio Township	2003	3,10
486	A rapid single-step screening method for glucose-6-phosphate dehydrogenase deficiency in field applications	2003	2
487	A study on association between pneumonia and malaria in children aged between two months - five years	2003	5,9,11
488	A study of ocular manifestations of malaria	2003	11
489	Trend of malaria incidence in highly endemic provinces along the Thai borders, 1991-2001	2003	9,11
490	A study of neurological manifestations of cerebral malaria	2003	11
491	In-vitro sensitivity testing of Plasmodium vivax: Response to lumefantrine and chloroquine in northwestern Thailand	2003	3,5
492	A clinical study of severe falciparum malaria in Toungoo General Hospital	2003	11
493	Artemisinin combinations in Plasmodium falciparum malaria	2003	10
494	Comparing peripheral blood film gametocytaemia in uncomplicated falciparum malaria patients on oral artesunate and oral quinine	2003	3,10
495	Malaria and medicinal plants	2003	12
496	Dependence of malaria detection and species diagnosis by microscopy on parasite density	2003	2
497	Therapeutic efficacy of anti-malarials in Plasmodium falciparum malaria in an Indo-Myanmar border area of Arunachal Pradesh	2003	3,10
498	A clinical study of acquired haemolytic anaemias other than due to malaria in Yangon General Hospital and New Yangon General Hospital	2003	9,11
499	A selective sweep driven by pyrimethamine treatment in Southeast Asian malaria parasites	2003	3
500	Resistance to antimalarials in Southeast Asia and genetic polymorphisms in pfmdr1	2003	3
501	Sequence diversity in the amino-terminal region of the malaria-vaccine candidate serine repeat antigen in natural Plasmodium falciparum populations	2003	7
502	Some entomological observations on temporal and spatial distribution of malaria vectors in three villages in northwestern Thailand using a geographic information system	2003	4
503	Mekong malaria. II. Update of malaria, multi-drug resistance and economic development in the Mekong region of Southeast Asia	2003	3,10
504	The role of intra-leucocytic malaria pigment in varius acute clinical presentations of malaria patients	2003	12
505	Anopheles dirus and its role in malaria transmission in Myanmar	2003	4
506	Gender dimensions of malaria self care in rural Myanmar	2003	11
507	In-vitro interaction of tafenoquine and chloroquine in Plasmodium falciparum from northwestern Thailand	2003	3
508	Usefulness of rapid diagnostic test (paracheck pf) for malaria diagnosis in rural areas of Hlegu Township (2003)	2003	2
509	Co-infection with malaria and leptospirosis	2003	11
510	Effectiveness of utilization of insecticide treated nets (ITN) for prevenction of malaria in Zayat Hla Station Hospital area, Padaung township	2003	4
511	Malaria infection among the migrant population along the Thai-Myanmar border area	2004	5,9,11
512	Malaria diagnosis and treatment practices by private medical practitioners	2004	2,10,11
513	Knowledge, attitude and practice on insecticide treated net	2004	4,11
514	Costs to the patient for seeking malaria care in Myanmar	2004	2,11
515	In vitro efficacy of antimalarial drugs against Plasmodium vivax on the western border of Thailand	2004	3,10
516	Fake antimalarials in Southeast Asia are a major impediment to malaria control: Multinational cross-sectional survey on the prevalence of fake antimalarials	2004	10,11
517	Hematologic and clinical indices of malaria in a semi-immune population of western Thailand	2004	9,11
518	Clinical study of transfusion malaria in surgical patients of North Okkalapa General Hospital	2004	2,9,11
519	Rapid epidemiologic assessment of glucose-6-phosphate dehydrogenase deficiency in malaria-endemic areas in Southeast Asia using a novel diagnostic kit	2004	2
520	Knowledge, attitudes and practices with regard to malaria control in an endemic rural area of Myanmar	2004	11
521	Glucose-6-phosphate dehydrogenase (G6PD) mutations in Myanmar: G6PD Mahidol (487G>A) is the most common variant in the Myanmar population	2004	2,11
522	A study on prevalence of HIV infection, syphilis and malaria in blood donors of Yangon Children Hospital and West Yangon General Hospital	2004	9,11
523	Treatment seeking behavior of malaria patients in Hmawbi Township Yangon Division	2004	10,11
524	Seasonal variation in hyperparasitaemia and gametocyte carriage in patients with Plasmodium falciparum malaria on the Thai-Burmese border	2004	9,11
525	A study of antimalarial effect of Xanthium strumarium, Linn. (katsine) on experimental malaria infection	2004	3
526	Malaria infection and life-style factors among hilltribes along the Thai-Myanmar border area, northern Thailand	2004	11
527	In vitro sensitivity of Plasmodium falciparum to lumefantrine in north-western Thailand	2004	3
528	Comparative study on the in vitro activity of lumefantrine and desbutyl-benflumetol in fresh isolates of Plasmodium vivax from Thailand	2004	3
529	A mixture model application in disease mapping of malaria	2004	11
530	Declining mefloquine sensitivity of Plasmodium falciparum along the Thai-Myanmar border	2004	3,9
531	Comparison of chloroquine, sulfadoxine/pyrimethamine, mefloquine and mefloquine-artesunate for the treatment of falciparum malaria in Kachin State, North Myanmar	2004	3,10
532	Optimising operational use of artesunate-mefloquine: A randomised comparison of four treatment regimens	2004	3,10
533	Association between protection against clinical malaria and antibodies to merozoite surface antigens in an area of hyperendemicity in Myanmar: Complementarity between responses to merozoite surface protein 3 and the 220-kilodalton glutamate-rich protein	2004	5,9,11
534	A study on effect of utilization of insecticide treated mosquito net on malaria in Kayah State Myanmar	2004	4,5
535	Review of the anopheline mosquitoes of Myanmar	2004	4
536	Comparative study of the in vitro sensitivity of Plasmodium falciparum to artemisinin in two border areas of Thailand	2004	3,10
537	Therapeutic efficacy of two artemisinin based combination therapies for uncomplicated falciparum malaria at two selected sites	2004	3,10
538	Guidelines for the clinical management of malaria and hypertension (Editorial)	2005	12
539	Drug sensitivity of Plasmodium falciparum along the Thai-Myanmar border using the new field-deployable HRP2 in vitro assay	2005	3
540	Utilisation and cost of malaria treatment in Shan State, Myanmar, 2000	2005	10,11
541	High incidence of 3-thalassemia, hemoglobin E, and glucose-6-phosphate dehydrogenase deficiency in populations of malaria-endemic southern Shan State, Myanmar	2005	9,11
542	Antimalarial drug regimens prescribed by specialists	2005	10
543	Guidelines for the clinical management of malaria in Myanmar	2005	12
544	In vitro antimalarial drug susceptibility in Thai border areas from 1998-2003	2005	3,10
545	Behavioral factors and malaria infection among the migrant population, Chiang Rai province	2005	5,11
546	Infectious diseases. Global fund pulls Myanmar grants	2005	12
547	Artesunate versus quinine for treatment of severe falciparum malaria: A randomised trial	2005	3,10
548	Global Fund pulls grants to Myanmar and Uganda	2005	12
549	Short report: No evidence of cardiotoxicity of atovaquone-proguanil alone or in combination with artesunate	2005	3,10
550	In vitro susceptibility and genetic variations for chloroquine and mefloquine in Plasmodium falciparum isolates from Thai-Myanmar border	2005	3
551	The use of multi-organ dysfunction score to discriminate the different levels of severity in severe and complicated Plasmodium falciparum malaria	2005	11
552	A randomized trial of artemether-lumefantrine versus mefloquine-artesunate for the treatment of uncomplicated multi-drug resistant Plasmodium falciparum on the western border of Thailand	2005	3,5,10
553	[JICA leprosy control and basic health services project in Myanmar]	2005	12
554	The Asian Center of International Parasite Control (ACIPAC): Five years of achievement. IV. Activities in partner countries (Cambodia, Lao PDR, Myanmar and Vietnam): Small scale pilot project (SSPP) and other impacts	2005	12
555	Compliance and efficacy of three artesunate combination regimens in rural Myanmar	2005	3,10
556	Diagnosis of Plasmodium falciparum infection from two different endemic areas by two immunological methods using glycophospholipid antigen	2005	2
557	Glucose-6-phosphate dehydrogenase (G6PD) mutations in Cambodia: G6PD Viangchan (871G>A) is the most common variant in the Cambodian population	2005	9,11
558	Evaluation of chloroquine (CQ) and sulphadoxine/pyrimethamine (SP) therapy in uncomplicated falciparum malaria in Indo-Myanmar border areas	2005	3,10
559	A study on pathophysiological aspects of P. falciparum malaria	2005	9,11
560	Genetic variations of the dihydrofolate reductase gene of Plasmodium vivax in Mandalay Division, Myanmar	2005	11
561	Hemoglobin E prevalence in malaria-endemic villages in Myanmar	2005	9,11
562	pfmdr1 genotyping and in vivo mefloquine resistance on the Thai-Myanmar border	2005	3,9
563	Global Fund withdraws grants to Myanmar	2005	12
564	Paleohaemoproteus burmacis gen. n., sp. n. (Haemospororida: Plasmodiidae) from an Early Cretaceous biting midge (Diptera: Ceratopogonidae)	2005	12
565	A study of malaria prevention and control programme Myanmar experiences from the aspect of public policies	2005	12
566	Six new species of the Anopheles leucosphyrus group, reinterpretation of An. elegans and vector implications	2005	4
567	A study on pregnancy outcome of malaria in pregnancy in North Okkalapa General Hospital	2005	5,9,11
568	Adherence to new anti-malarial treatment policy	2005	10,11
569	The efficacy of Artemisia annua crude extracts on Anopheles dirus in the laboratory and whole plants on other mosquitoes in the field	2005	4
570	A study of the prevalence of malaria in blood donors of National Blood Centre, Yangon	2005	2,9,11
571	Microsatellite polymorphism in the heme oxygenase-1 gene promoter is associated with susceptibility to cerebral malaria in Myanmar	2005	11
572	Associations between frequencies of a susceptible TNF-α promoter allele and protective α-thalassaemias and malaria parasite incidence in Vanuatu	2005	11
573	Factors influencing on the outcome of severe and complicated malaria in selective areas of Myanmar	2005	11
574	Study of simplified acute physiology score and outcome in patients with cerebral Malaria	2005	11
575	Spatio-temporal distribution of Plasmodium falciparum and P. vivax malaria in Thailand	2005	9,11
576	Global Fund suspends grants to Burma	2006	12
577	The healing art of traditional medicines in Myanmar	2006	3
578	The role of endotoxins in complicated falciparum malaria	2006	11
579	Responding to AIDS, tuberculosis, malaria, and emerging infectious diseases in Burma: Dilemmas of policy and practice	2006	12
580	Deployment of early diagnosis and mefloquine-artesunate treatment of falciparum malaria in Thailand: the Tak Malaria Initiative	2006	2,10
581	Spatiotemporal patterns of malaria incidence in northern Thailand	2006	9,11
582	Causes of fever in adults on the Thai-Myanmar border	2006	9,11
583	A case-control auditory evaluation of patients treated with artemether-lumefantrine	2006	11
584	Sequence variation in the T-cell epitopes of the Plasmodium falciparum circumsporozoite protein among field isolates is temporally stable: A 5-year longitudinal study in southern Vietnam	2006	9,11
585	Antimalarial activity of cassane- and norcassane-type diterpenes from Caesalpinia crista and their structure-activity relationship	2006	3
586	Antimalarial activities and related chemical constituents of Swertia Species which are grown in Kayah State	2006	3
587	A study on the clinical pattern and changes in blood glucose levels in adult severe falciparum malaria patients	2006	11
588	Management of malaria in children	2006	5,12
589	Usefulness of the recombinant liver stage antigen-3 for an early serodiagnosis of Plasmodium falciparum infection	2006	2
590	Mortality rates in conflict zones in Karen, Karenni, and Mon states in eastern Burma	2006	5,9,11
591	Cytokines, inflammation and brain injury: Role of tumour necrosis factor in severe and complicated falciparum malaria	2006	9,11
592	Effective treatment of uncomplicated Plasmodium falciparum malaria with azithromycin-quinine combinations: A randomized, dose-ranging study	2006	3,10
593	A clinical study of the association with risk factors and outcome of severe falciparum malaria patients	2006	11
594	Sensitivity and specificity of an antigen detection ELISA for malaria diagnosis	2006	2
595	A clinical study of renal manifestations of severe falciparum malaria	2006	12
596	Loss of grants hurts the vulnerable	2006	12
597	Efficacy and effectiveness of dihydroartemisinin-piperaquine versus artesunate-mefloquine in falciparum malaria: An open-label randomised comparison	2006	3,5,10
598	Clinical-parasitological response and in-vitro sensitivity of Plasmodium vivax to chloroquine and quinine on the western border of Thailand	2006	3,10
599	Illustrated keys to the anopheline mosquitoes of Myanmar	2006	4
600	Clinical significance of antithrombin III in severe malaria	2006	11
601	Comparing the efficacy of initial single dose rectal artesunate versus single dose intravenous artesunate at 24 hours and after full consolidation treatment in both groups with intravenous artesunate in severe falciparum malaria in adults	2006	3,10
602	A study on management of malaria among militory personnel in Taikkyi cantonment	2006	5,12
603	A study on impact of some hepatic co-infection and co-morbidities on severity and outcome of malaria hepatilis	2006	11
604	Impairment of hepatic function and effect of hemolysis in severe and complicated malaria	2006	9,11
605	Development of diagnostic criteria for P. falciparum malaria at primary health care level and field trial using artesunate-mefloquine combination therapy	2006	2,3,9,11
606	A study on clinical profile of falciparum malaria in children admitted to paediatric wards of No.(1) DSOGCH and No.(2) MH	2007	5,9,11
607	Study of rheological parameters in healthy adults, confirmed uncomplicated and severe falciparum malaria patients	2007	12
608	In vitro activity of ferroquine (SSR 97193) against Plasmodium falciparum isolates from the Thai-Burmese border	2007	3
609	Malaria diagnosis and treatment practice among GPs in Myanmar	2007	2,10
610	Plasmodium vivax invasion of human erythrocytes inhibited by antibodies directed against the Duffy binding protein	2007	11
611	Relationship between malaria infection and thalassaemias and HbE disorders	2007	11
612	Relapses of Plasmodium vivax infection usually result from activation of heterologous hypnozoites	2007	5,9,11
613	G6PD deficient anaemia	2007	12
614	Detection of glucose-6-phosphate dehydrogenase (G6PD) enzyme deficiency in the field for treatment of malaria	2007	2,10
615	Parasitological and serological diagnosis of malaria infection in two endemic areas of Kachin State	2007	9,11
616	Antimalarial activity and related chemical constituents of Swertia species from Kayah State	2007	3
617	Comparison of efficacy and safety of different brands of oral artesunate plus mefloquine in uncomplicated falciparum malaria in adults	2007	3,10
618	Pharmacokinetics of dihydroartemisinin in healthy volunteers and uncomplicated falciparum malarial patients	2007	3
619	Beyond deworming: The promotion of school-health-based interventions by Japan	2007	11
620	Efficacy of atovaquone-proguanil for treatment of acute multidrug-resistant Plasmodium falciparum malaria in Thailand	2007	3,10
621	A study of the relationship between ABO-blood group types and severe disease in Plasmodium falciparum malaria patients	2007	11
622	[Emerging infectious diseases in Myanmar]	2007	12
623	Seven different glucose-6-phosphate dehydrogenase variants including a new variant distributed in Lam Dong Province in southern Vietnam	2007	11
624	Prevalence of malaria in Shwe Zar and Myothagyi villages of Maungdaw Township, Rakhine State, Myanmar	2007	2,9,11
625	Acquired haemophilia A in early pregnancy associated with Plasmodium vivax malaria and hyperthyroidism	2007	5,12
626	Health, human rights, and the conduct of clinical research within oppressed populations	2007	5,12
627	Population-based survey methods to quantify associations between human rights violations and health outcomes among internally displaced persons in eastern Burma	2007	5,11
628	Use of in-house test system for investigating prevalence of Plasmodium falciparum antisporozoite antibodies in a malaria endemic area	2007	2
629	Treatment seeking pattern of malaria patients among rural areas in Hlegu Township, Yangon Division, 2007	2007	10
630	Current malaria status and distribution of drug resistance in East and Southeast Asia with special focus to Thailand	2007	3,6,11
631	Recurrent gene amplification and soft selective sweeps during evolution of multidrug resistance in malaria parasites	2007	9,11
632	Analyses of cytochrome b mutations in Plasmodium falciparum isolates in Thai-Myanmar border	2007	3,5,8,10
633	Role of acridine orange stain in giemsa-stained negative blood films for the diagnosis of malaria	2007	2
634	IgG antibody profile to c-terminal region of Plasmodium vivax merozoite surface protein-1 in Thai individuals exposed to malaria	2007	11
635	In vitro parasite clearance of herbal antimalarial traditional medicine compound for uncomplicated compound for uncomplicated falciparum malaria	2007	3
636	Molecular identification of mosquito species in the Anopheles annularis group in southern Asia	2007	4
637	Drug sensitivity of Plasmodium falciparum and Plasmodium vivax in the area of Mae Sot, Tak province, northwestern Thailand	2007	3
638	Mapping of malaria risk area by microstratification and geographic information system at Pa Thein Gyi Township, in Mandalay Division (2007)	2007	11
639	A study on usefulness of rapid diagnostic test (paracheck pf) for malaria diagnosis in children	2007	2,5
640	Susceptibility to chloroquine, mefloquine and artemisinin of Plasmodium vivax in northwestern Thailand	2007	3
641	Characterization of glucose-6-phosphate dehydrogenase deficiency and identification of a novel haplotype 487G>A/IVS5-612(G>C) in the achang population of southwestern China	2007	11
642	Haematological manifestations of patients with cerebral malaria in Mandalay General Hospital	2007	11
643	[Multiplex PCR for analysis of the Plasmodium falciparum drug resistance molecular markers]	2007	2,3
644	Malaria related risk behaviors among rubber plantation workers near Pann-Ta-Pwint hill, Hmawbi Township, Yangon division Myanmar in 2008	2008	5,11
645	Malaria in pregnancy	2008	5,12
646	Malaria and HIV	2008	12
647	Plasmodium vivax resistance to chloroquine in Dawei, southern Myanmar	2008	3,5,10
648	Risk factors for fatal outcome of malaria: A hospital-based study in PyinOoLwin District	2008	11
649	Compliance of basic health staff on national anti-malarial treatment guideline in selected townships of upper Myanmar	2008	2,10
650	Sexual and reproductive health needs of vulnerable youth in Myanmar	2008	11
651	Study of utilization of rapid diagnostic tests by community health workers and acceptance of the served community of the diagnostic tests in remote malaria-endemic areas	2008	2
652	Gene amplification of the multidrug resistance 1 gene of Plasmodium vivax isolates from Thailand, Laos, and Myanmar	2008	3
653	A study of ocular manifestations in falciparum malaria	2008	12
654	Sensitivity and specificity of parasite lactate dehydrogenase (pLDH)-based rapid diagnostic test (SD bioline malaria antigen test) in comparison with parasite density	2008	2
655	Preparation and standardization of an antimalarial phytopharmaceutical product from Swertia purpurescens (Pan Kha)	2008	3
656	In vitro atovaquone/proguanil susceptibility and characterization of the cytochrome b gene of Plasmodium falciparum from different endemic regions of Thailand	2008	3
657	High levels of antibodies to Plasmodium falciparum liver stage antigen-1 in naturally infected individuals in Myanmar	2008	2,7,11
658	Stronger activity of human immunodeficiency virus type 1 protease inhibitors against clinical isolates of Plasmodium vivax than against those of P. falciparum	2008	3
659	Detection & molecular confirmation of a focus of Plasmodium malariae in Arunachal Pradesh, India	2008	2
660	A collaborative epidemiological investigation into the criminal fake artesunate trade in south east Asia	2008	10
661	Characterization of "Yaa Chud" Medicine on the Thailand-Myanmar border: Selecting for drug-resistant malaria and threatening public health	2008	3,10
662	Longitudinal study of Plasmodium falciparum and Plasmodium vivax in a Karen population in Thailand	2008	9,11
663	Geographical distribution of amino acid mutations in Plasmodium vivax DHFR and DHPS from malaria endemic areas of Thailand	2008	9,11
664	Genetic evidence for Plasmodium falciparum resistance to chloroquine and pyrimethamine in Indochina and the Western Pacific between 1984 and 1998	2008	3,11
665	Oxidative stress marker and antioxidant vitamins in patients with falciparum malaria	2008	11
666	Thrombocytopaenia in pregnant women with malaria on the Thai-Burmese border	2008	5,9,11
667	Case series analysis of cerebral and severe malaria patients admitted to Hlegu Township Hospital (2007)	2008	2,11
668	Differences in genetic population structures of Plasmodium falciparum isolates from patients along Thai-Myanmar border with severe or uncomplicated malaria	2008	9,11
669	Travelers' risk of malaria by destination country: A study from Japan	2008	5,12
670	Detection of malaria parasites in mosquitoes from the malaria-endemic area of Chakaria, Bangladesh	2008	4
671	Trend of malaria in military hospital during the period of 2001 to 2007	2008	11
672	Genetic disorders and malaria in Indo-China region	2008	11
673	Parasitological indices of malaria infection in some villages of Thaton Township, Mon State	2008	2,11
674	A clinical profile of acute falciparum malaria patients and the relationship of haematological parameters with the level of parasitaemia	2008	11
675	Is cerebral malaria immunologically mediated?	2008	12
676	Cerebral malaria: Old disease, new insights	2008	12
677	Social mapping: a participatory tool to target vulnerable groups for prevention of malaria transmission	2008	11
678	Evaluation of three parasite lactate dehydrogenase-based rapid diagnostic tests for the diagnosis of falciparum and vivax malaria	2009	2,5
679	An epidemiological study of malaria in military community of Tha-Beik-Kyin Township in 2009	2009	4,5,11
680	Changes in the treatment responses to artesunate-mefloquine on the northwestern border of Thailand during 13 years of continuous deployment	2009	3,10
681	Recent changes in national malaria treatment guidelines	2009	10
682	Space-time variation of malaria incidence in Yunnan province, China	2009	9,11
683	Malaria trends and challenges in the Greater Mekong Subregion	2009	9,11
684	Towards realizing the health-related millennium development goals for migrants from Burma in Thailand	2009	5,12
685	Utilization of basic health staff by rural community in disease management of malaria	2009	11
686	Spatio-temporal distribution of malaria in Yunnan Province, China	2009	9,11
687	Risk factors of malaria among the migrant workers at selected plam oil plantation in Kaw Thaung, Tanintharyi Division	2009	5,11
688	Cost analysis of severe and complicated malaria cases admitted to Medical Intensive Care Unit, No.1 Defence Services General Hospital (1,000 Bedded)	2009	11
689	Sensitivity and specificity of parasite lactate dehydrogenase (pLDH)-based rapid diagnostic test (SD Bioline malaria antigen test) in comparison with parasite density	2009	2
690	Efficacy and safety of artemisinin-piperaquine (Artequick) compared to dihydroartemisinin-piperaquine (Artekin) in uncomplicated falciparum malaria in adults	2009	3,10
691	Malaria - The race between control and development of drug resistance (Editorial)	2009	3
692	Optimally timing primaquine treatment to reduce Plasmodium falciparum transmission in low endemicity Thai-Myanmar border populations	2009	9,10,11
693	Internally displaced human resources for health: Villager health worker partnerships to scale up a malaria control programme in active conflict areas of eastern Burma	2009	5,12
694	[Sensitivity of Plasmodium vivax to chloroquine in Laza City, Myanmar]	2009	3,10
695	Development of cytogenetic method for identification of Anopheles culicifacies species complex and its applications at malaria endemic areas of Myanmar	2009	4
696	Socio-behavioral study on malaria prevention and control among forest related workers in hard-to-reach areas	2009	5,11
697	High frequency of genetic diversity of Plasmodium vivax field isolates in Myanmar	2009	11
698	A study on malaria prevention and control programme in Rakhine state	2009	12
699	Genetic diversity and population structure of Plasmodium falciparum in Thailand, a low transmission country	2009	11
700	Differential prevalence of Plasmodium infections and cryptic Plasmodium knowlesi malaria in humans in Thailand	2009	11
701	Cross-border malaria control for internally displaced persons: Observational results from a pilot programme in eastern Burma/Myanmar	2009	2,4,5,11
702	Clinical and renal profile in patients with severe falciparum malaria	2009	11
703	Efficacy of oral single dose therapy with artemisinin-naphthoquine phosphate in uncomplicated falciparum malaria	2009	3,10
704	Fixed dose artemisinin based combination therapy (efficacy of oral single dose therapy with artemisinin-naphthoquine phosphate on uncomplicated falciparum malaria)	2009	3,10
705	Severe Plasmodium falciparum malaria with peripheral gangrene	2009	11
706	Migrants and malaria risk factors: A study of the Thai-Myanmar border	2009	5,11
707	Safety and efficacy of dihydroartemisinin-piperaquine in falciparum malaria: A prospective multi-centre individual patient data analysis	2009	3,5,10
708	Haemoglobinopathies and glucose-6-phosphate dehydrogenase deficiency in a malaria endemic region of Manipur, northeast India	2010	2,9,10
709	Evaluation of Myanmar medicinal plant extracts for antitrypanosomal and cytotoxic activities	2010	3
710	The incidence of malaria in travellers to South-East Asia: Is local malaria transmission a useful risk indicator?	2010	5,8,9,10,11
711	Complex interactions between soil-transmitted helminths and malaria in pregnant women on the Thai-Burmese border	2010	5,9,11
712	Monitoring of in vitro susceptibilities and molecular markers of resistance of Plasmodium falciparum isolates from Thai-Myanmar border to chloroquine, quinine, mefloquine and artesunate	2010	3
713	[Serological detection of malaria for people entering China from 19 ports of entry covering 8 border prefectures of Yunnan]	2010	2,9,11
714	Geographic structure of Plasmodium vivax: Microsatellite analysis of parasite populations from Sri Lanka, Myanmar, and Ethiopia	2010	9,11
715	Estimating the global clinical burden of Plasmodium falciparum malaria in 2007	2010	9,11
716	Patients' perspectives on choosing either public or private sector for malaria treatment in Upper Myanmar	2010	10
717	Sociocultural and behavioural determinants of malaria and its appropriate control measures in forested areas of Central Myanmar	2010	4,11
718	Co-infections with Plasmodium knowlesi and other malaria parasites, Myanmar	2010	9,11
719	Genetic polymorphism of merozoite surface protein-1 and merozoite surface protein-2 in Plasmodium falciparum field isolates from Myanmar	2010	9,11
720	Cost analysis of severe and complicated malaria cases admitted to Medical Intensive Care Unit, No.1 Defence Services General Hospital (1,000 bedded)	2010	10,11
721	Anti-malarial activity and identification of active principal of Dichroa febrifuga grown in Pyin Oo Lwin area	2010	3
722	Determination of piperaquine concentrations in red blood cells and plasma of Myanmar healthy volunteers and uncomplicated falciparum malarial patients	2010	3
723	Prevalence of Plasmodium vivax VK210 and VK247 subtype in Myanmar	2010	2,9,11
724	Prevention and control of malaria using artemisinin combination therapy (ACT) complemented by primaquine as mass treatment in Pathein Ngaputaw Townships In Myanmar	2010	10
725	A clinical profile of vivax malaria	2010	11
726	The impact of human reservoir of malaria at a community-level on individual malaria occurrence in a low malaria transmission setting along the Thai-Myanmar border	2010	5,9,11
727	Social burden of malaria on family in Hlegu Township, malaria endemic area	2010	11
728	Mutations in the antifolate-resistance-associated genes dihydrofolate reductase and dihydropteroate synthase in Plasmodium vivax isolates from malaria-endemic countries	2010	9,11
729	Pharmacokinetics of piperaquine in Myanmar healthy volunteers and acute, uncomplicated falciparum malarial patients after oral administration of dihydroartemisinin-piperaquine co-formulation	2010	3
730	Arthropod borne disease: The leading cause of fever in pregnancy on the Thai-Burmese border	2010	5,9,11
731	In vitro sensitivity of Plasmodium falciparum clinical isolates from the China-Myanmar border area to quinine and association with polymorphism in the Na+/H+ exchanger	2010	3
732	Genetic polymorphism and effect of natural selection at domain I of apical membrane antigen-1 (AMA-1) in Plasmodium vivax isolates from Myanmar	2010	3
733	Impact of community-based maternal health workers on coverage of essential maternal health interventions among internally displaced communities in eastern Burma: The MOM project	2010	5,9,11
734	Role of HRP2 and PAN pLDH based immunochromatographic assay in therapeutic monitoring of uncomplicated falciparum malaria in Myanmar	2010	3
735	Access to information, prevention and treatment of malaria: comparison between urban and rural communities in Kanma Township, Magway Division	2010	11
736	Declining in efficacy of a three-day combination regimen of mefloquine-artesunate in a multi-drug resistance area along the Thai-Myanmar border	2010	3,10
737	Glucose-6-phosphate dehydrogenase (G6PD) enzyme deficiency in Chin State	2010	9,11
738	Access to a blood test and antimalarials after introducing rapid diagnostic tests in rural Myanmar: Initial experience in a malaria endemic area	2010	2,10,11
739	Study of red cell deformability, nitric oxide and haematological parameters in confirmed uncomplicated falciparum malaria patients	2010	11
740	Red cell deformability and nitric oxide concentration in confirmed in-complicated falciparum malaria patients	2010	11
741	Analysis on plan and performance of malaria prevention and control programme in Myanmar (2004-2008)	2010	12
742	Synergism between pyronaridine and retinol in Plasmodium vivax in vitro	2010	3
743	Effectiveness of five artemisinin combination regimens with or without primaquine in uncomplicated falciparum malaria: An open-label randomised trial	2010	3,5,10
744	Two nonrecombining sympatric forms of the human malaria parasite Plasmodium ovale occur globally	2010	11
745	Directly-observed therapy (DOT) for the radical 14-day primaquine treatment of Plasmodium vivax malaria on the Thai-Myanmar border	2010	5,10
746	International population movements and regional Plasmodium falciparum malaria elimination strategies	2010	6
747	Artemisinin resistance in Plasmodium falciparum malaria (From other publication, To the editor)	2010	3
748	Antimalarial activities and chemical investigation of Nyctanthes arbortristis Linn. (Seik-pha-leu) leaves and Garcinia pedunculata Roxb. (Met lin chin) bark	2010	3
749	Clinical profile of children with malaria	2010	5,9,11
750	[Genotyping of Plasmodium vivax in China-Myanmar border by circumsporozoite protein]	2010	9,11
751	Association of pvmdr1 Y976F mutation and in vitro chloroquine sensitivity of Plasmodium vivax in Kawthaung	2010	3
752	Artemisinin resistance in Plasmodium falciparum malaria (Letter to editor)	2010	3
753	Dihydroartemisinin-piperaquine versus chloroquine in the treatment of Plasmodium vivax malaria in Thailand: A randomized controlled trial	2011	3,5,10
754	Improved pregnancy outcome in refugees and migrants despite low literacy on the Thai-Burmese border: Results of three cross-sectional surveys	2011	5,10,11
755	Significance of AST/ALT ratio as a marker of concomitant liver diseases in acute uncomplicated Plasmodium falciparum malaria	2011	11
756	Plasmodium vivax recurrence following falciparum and mixed species malaria: Risk factors and effect of antimalarial kinetics	2011	3,5,9,10,11
757	Community acceptance on insecticide treated bed-nets in selected rural communities	2011	4
758	Role of malaria diagnosis by quickview malaria p.f/p.v antigen test card among clinical malaria patients at No(1) Defence Services General Hospital	2011	2
759	Study of plasma malondialdehyde and ascorbic acid levels in Plasmodium vivax and Plasmodium falciparum malaria patients	2011	9,11
760	Feeling and experiences of the patients with chronic obstructive pulmonary diseases: a recurrent malaria in Ye Mon cantonment area, Yangon: A phenomenological approach	2011	11
761	Respondent-driven sampling on the Thailand-Cambodia border. I. Can malaria cases be contained in mobile migrant workers?	2011	5,11
762	Mapping hypoendemic, seasonal malaria in rural Bandarban, Bangladesh: A prospective surveillance	2011	2,4,5,9,11
763	Positivity of Plasmodium species and risk factors for contracting malaria among Military Personnel of No(11) Light Infantry Division	2011	4,5,9,11
764	Association between the use of insecticide-treated nets (ITNs) and parasitaemia and presence of malaria antibody in Thanbyuzayat Township, Mon State	2011	2,4
765	Comparison of the antibody responses to Plasmodium vivax and Plasmodium falciparum antigens in residents of Mandalay, Myanmar	2011	2,9,11
766	Molecular cloning and expression of the VK247 circumsporozoite protein for serodiagnosis of variant form Plasmodium vivax	2011	2,9,11
767	Molecular screening of Plasmodium infections among migrant workers in Thailand	2011	2,5,9,11
768	Asymptomatic malaria infections among foreign migrant workers in Thailand	2011	2,5,9,11
769	The lived experiences of the patientes with recurrent malaria in Ye Mon cantonment area, Yangon: A phenomenological approach	2011	12
770	[Efficacy of compound dihydroartemisinin/piperaquine in treatment of uncomplicated falciparum malaria in Myanmar]	2011	3,10
771	Genetic polymorphism in pvmdr1 and pvcrt-o genes in relation to in vitro drug susceptibility of Plasmodium vivax isolates from malaria-endemic countries	2011	3
772	Directly observed therapy with primaquine to reduce the recurrence rate of Plasmodium vivax infection along the Thai-Myanmar border	2011	10,11
773	A study on community-based malaria control interventions (Case study in Naungcho, NNS)	2011	11
774	SYBR Green I and TaqMan quantitative real-time polymerase chain reaction methods for the determination of amplification of Plasmodium falciparum multidrug resistance-1 gene (pfmdr1)	2011	2,3
775	Polymorphisms of molecular markers of antimalarial drug resistance and relationship with artesunate-mefloquine combination therapy in patients with uncomplicated Plasmodium falciparum malaria in Thailand	2011	3,10
776	Monitoring of clinical efficacy and in vitro sensitivity of Plasmodium vivax to chloroquine in area along Thai Myanmar border during 2009-2010	2011	3,10
777	Knowledge, perception and utilization of insecticide treated nets (ITNs) for malaria prevention and control in Indaw Township	2011	4
778	Are there any changes in burden and management of communicable diseases in areas affected by Cyclone Nargis?	2011	11
779	Cluster randomized trial on the use of community volunteers to improve early diagnosis and treatment of malaria in Bago Division, Myanmar	2011	1,2
780	Prevalence and distribution of glucose-6-phosphate dehydrogenase (G6PD) variants in Thai and Burmese populations in malaria endemic areas of Thailand	2011	9,11
781	Molecular analysis of pfatp6 and pfmdr1 polymorphisms and their association with in vitro sensitivity in Plasmodium falciparum isolates from the Thai-Myanmar border	2011	3,10
782	Considerations on the use of nucleic acid-based amplification for malaria parasite detection	2011	2,5
783	[An investigation on malaria vectors in western part of China-Myanmar border]	2011	2,4
784	Auto-immune haemolytic anaemia concurrent with Plasmodium vivax infection: A case report	2011	5,10,11
785	[Therapeutic efficacy and safety of compound dihydroartemisinin/piperaquine for uncomplicated Plasmodium falciparum infection in Laiza City of Myanmar bordering on China]	2011	3,10
786	The lived experiences of the patientes with repeated reconstructive facial surgery: A recurrent malaria in Ye Mon cantonment area, Yangon: A phenomenological approach	2011	12
787	Novel polymorphisms in Plasmodium falciparum ABC transporter genes are associated with major ACT antimalarial drug resistance	2011	3
788	Respondent-driven sampling on the Thailand-Cambodia border. II. Knowledge, perception, practice and treatment-seeking behaviour of migrants in malaria endemic zones	2011	10,11
789	Multidrug-resistant genotypes of Plasmodium falciparum, Myanmar	2011	3
790	Mixed species malaria infections in military hospitals	2011	11
791	From in vivo to in vitro: Dynamic analysis of Plasmodium falciparum var gene expression patterns of patient isolates during adaptation to culture	2011	11,12
792	Genetic diversity of Plasmodium vivax malaria in China and Myanmar	2011	9,11
793	Study of plasma malondialdehyde, plasma ascorbic acid and α-tocopherol levels in complicated and uncomplicated malaria patients	2012	11
794	Emergence of artemisinin-resistant malaria on the western border of Thailand: A longitudinal study	2012	3,9
795	Molecular surveillance for drug-resistant Plasmodium falciparum in clinical and subclinical populations from three border regions of Burma/Myanmar: Cross-sectional data and a systematic review of resistance studies	2012	3
796	Population genetics of the malaria vector Anopheles aconitus in China and Southeast Asia	2012	4
797	Is areca innocent? The effect of areca (betel) nut chewing in a population of pregnant women on the Thai-Myanmar border	2012	5,12
798	Malaria in the Greater Mekong Subregion: Heterogeneity and complexity	2012	3,4,6,11
799	A long neglected world malaria map: Plasmodium vivax endemicity in 2010	2012	5,9,11
800	Effectiveness of health education on knowledge, attitude and practice of prevention of malaria among recruits in Basic Military Training Depot (1), Phaung Gyi, Hle Guu Township	2012	5
801	Therapeutic efficacy of artesunate in the treatment of uncomplicated Plasmodium falciparum malaria and anti-malarial, drug-resistance marker polymorphisms in populations near the China-Myanmar border	2012	2,3,5
802	Genetic polymorphism and natural selection of Duffy binding protein of Plasmodium vivax Myanmar isolates	2012	7,11
803	Artemisinin resistance containment project in Thailand. (I): Implementation of electronic-based malaria information system for early case detection and individual case management in provinces along the Thai-Cambodian border	2012	9
804	Population pharmacokinetics of halofantrine in healthy volunteers and patients with symptomatic falciparum malaria	2012	3
805	Seasonal abundance and distribution of Anopheles larvae in a riparian malaria endemic area of western Thailand	2012	4
806	Malaria in South Asia: Prevalence and control	2012	3,4,11
807	Accuracy of rapid diagnostic test for malaria diagnosis in rural area of Pathein District	2012	2
808	Effect of early detection and treatment on malaria related maternal mortality on the north-western border of Thailand 1986-2010	2012	5,11
809	Adverse effects of falciparum and vivax malaria and the safety of antimalarial treatment in early pregnancy: A population-based study	2012	5,10,11
810	Plasmodium vivax populations revisited: Mitochondrial genomes of temperate strains in Asia suggest ancient population expansion	2012	11
811	Evolution of Plasmodium falciparum drug resistance: implications for the development and containment of artemisinin resistance	2012	3
812	Caregivers' treatment seeking behaviour for their children under five in malaria endemic area in rural Myanmar	2012	5,10
813	Effects of malaria volunteer training on coverage and timeliness of diagnosis: A cluster randomized controlled trial in Myanmar	2012	1,2,10
814	Longitudinal in vitro surveillance of Plasmodium falciparum sensitivity to common anti-malarials in Thailand between 1994 and 2010	2012	3
815	Moral and scientific boundaries: Research ethics on the Thai-Burma border	2012	5,12
816	Polymorphisms of the pfmdr1 but not the pfnhe-1 gene is associated with in vitro quinine sensitivity in Thai isolates of Plasmodium falciparum	2012	3
817	Diagnostic performance of CareStartTM malaria p.f/p.v antigen test kit & fluorescence microscopy using acridine orange staining method in diagnosis of malaria	2012	2
818	[The specific features of imported Plasmodium vivax malaria, Chesson strain type]	2012	11
819	Ultrasound evidence of early fetal growth restriction after maternal malaria infection	2012	5,8,11
820	Plasmodium circumflexum in a Shikra (Accipiter badius): Phylogeny and ultra-structure of the haematozoa	2012	11
821	Genetic population structure of the malaria vector Anopheles baimaii in north-east India using mitochondrial DNA	2012	4
822	Human Plasmodium knowlesi infection in Ranong province, southwestern border of Thailand	2012	2,11
823	Current status of artemisinin-resistant falciparum malaria in South Asia: A randomized controlled artesunate monotherapy trial in Bangladesh	2012	3,5
824	Preservation of wild isolates of human malaria parasites in wet ice and adaptation efficacy to in vitro culture	2012	12
825	Population pharmacokinetic and pharmacodynamic modeling of amodiaquine and desethylamodiaquine in women with Plasmodium vivax malaria during and after pregnancy	2012	3,5
826	Population pharmacokinetics of dihydroartemisinin and piperaquine in pregnant and nonpregnant women with uncomplicated malaria	2012	3,5
827	Hyponatraemia in confirmed malaria patients and its association with disease severity	2012	11
828	Validation of a new method for testing provider clinical quality in rural settings in low- and middle-income countries: The observed simulated patient	2012	2,10
829	In vitro sensitivity of Plasmodium falciparum from China-Myanmar border area to major ACT drugs and polymorphisms in potential target genes	2012	3
830	Characteristics and malaria prevalence of migrant populations in malaria-endemic areas along the Thai-Cambodian border	2012	5,11
831	Positive diversifying selection on the Plasmodium falciparum surf4.1 gene in Thailand	2012	11
832	Malaria treatment-seeking behaviour and related factors of Wa ethnic minority in Myanmar: A cross-sectional study	2012	10
833	Seasonal prevalence and biting patterns of malaria vectors in hard-to-reach area of PyinOoLwin Township	2012	4
834	Adherence to the recommended regimen of artemether-lumefantrine for treatment of uncomplicated falciparum malaria in Myanmar	2012	10
835	[In vitro sensitivity of Plasmodium falciparum isolates from China-Myanmar border region to chloroquine, piperaquine and pyronaridine]	2012	3
836	Malaria hotspots drive hypoendemic transmission in the Chittagong Hill Districts of Bangladesh	2013	5,9,11
837	Malaria successes and challenges in Asia	2013	3,4,6
838	Border malaria associated with multidrug resistance on Thailand-Myanmar and Thailand-Cambodia borders: Transmission dynamic, vulnerability, and surveillance	2013	3,5,9
839	Spatial patterns of malaria reported deaths in Yunnan Province, China	2013	9,11
840	Impact of climate variability on Plasmodium vivax and Plasmodium falciparum malaria in Yunnan Province, China	2013	9,11
841	The cost of service quality improvements: Tracking the flow of funds in social franchise networks in Myanmar	2013	12
842	Malaria in the post-partum period; A prospective cohort study	2013	5,11
843	Monitoring antimalarial drug efficacy in the Greater Mekong Subregion: An overview of in vivo results from 2008 to 2010	2013	3,9
844	Malaria burden and artemisinin resistance in the mobile and migrant population on the Thai-Myanmar border, 1999-2011: An observational study	2013	3,5,9,11
845	Does malaria hepatitis exist?	2013	12
846	Effect of high-dose or split-dose artesunate on parasite clearance in artemisinin-resistant falciparum malaria	2013	3,10
847	Performance of a HRP-2/pLDH based rapid diagnostic test at the Bangladesh-India-Myanmar border areas for diagnosis of clinical malaria	2013	2
848	Health challenges in the Golden Land	2013	12
849	In vitro susceptibility status of Plasmodium falciparum to antimalarial drugs and prevalence of its pfmdr1 86 polymorphism in Kawthaung	2013	3
850	Malaria antibody: Is it an alternative tool for estimation of local malaria transmission in malaria micro-stratified areas?	2013	9,11
851	Routine parallel diagnosis of malaria using microscopy and the malaria rapid diagnostic test SD 05FK60: The experience of Médecins Sans Frontières in Myanmar	2013	2
852	Risk factors associated with slide positivity among febrile patients in a conflict zone of north-eastern Myanmar along the China-Myanmar border	2013	5,11
853	[Field evaluation of SDBIOLINE malaria antigen Plasmodium falciparum/Plasmodium vivax rapid test kit]	2013	2
854	Knowledge of communicable and noncommunicable diseases among Karen ethnic high school students in rural Thasongyang, the far northwest of Thailand	2013	11
855	Triangular test design to evaluate tinidazole in the prevention of Plasmodium vivax relapse	2013	3
856	Control of Aedes larvae in household water storage containers using dragonfly nymphs in Thakayta Township, Yangon Region	2013	4
857	A study on the public private partnerships in reduction of malaria (Case study of world concern project villages in Mon State)	2013	12
858	Polymorphic patterns of pfcrt and pfmdr1 in Plasmodium falciparum isolates along the Thai-Myanmar border	2013	3,9,10
859	Single nucleotide polymorphisms in multidrug resistance 1 (mdr1) gene of Plasmodium vivax isolates in Thanbyuzayat Township, Myanmar	2013	3
860	Field evaluation of HRP2 and pan pLDH-based immunochromatographic assay in therapeutic monitoring of uncomplicated falciparum malaria in Myanmar	2013	2.3.9
861	Reduced susceptibility of Plasmodium falciparum to artesunate in southern Myanmar	2013	3
862	Emerging artemisinin resistance in the border areas of Thailand	2013	3
863	Identification of resistance of Plasmodium falciparum to artesunate-mefloquine combination in an area along the Thai-Myanmar border: Integration of clinico-parasitological response, systemic drug exposure, and in vitro parasite sensitivity	2013	3
864	Population genetic correlates of declining transmission in a human pathogen	2013	11
865	Influence of low-fat food on absorption of piperaquine in Myanmar healthy volunteers	2013	3,10
866	[Epidemiological analysis of malaria epidemic situation in Guangdong Province, 2011]	2013	5,9,11
867	Seeking haven and seeking jobs: Migrant workers' networks in two Thai locales	2013	5,12
868	[Malaria in pregnancy]	2013	5,12
869	Clinical factors for severity of Plasmodium falciparum malaria in hospitalized adults in Thailand	2013	11,12
870	Knowldege and practice of village health volunteers on malaria prevention and case management in selected townships, Bago Region	2013	11
871	Entomological determinants of insecticide-treated bed net effectiveness in western Myanmar	2013	4,5
872	The effect of insecticide-treated bed nets on the incidence and prevalence of malaria in children in an area of unstable seasonal transmission in western Myanmar	2013	4,5
873	Genetic loci associated with delayed clearance of Plasmodium falciparum following artemisinin treatment in Southeast Asia	2013	3
874	Malaria research in the Greater Mekong Subregion: An overview	2013	6,12
875	Microsatellite genotyping of Plasmodium vivax infections and their relapses in pregnant and non-pregnant patients on the Thai-Myanmar border	2013	5,11
876	In vitro susceptibility of Plasmodium falciparum against antimalarial drugs (mefloquine and dihydroartemisinin)	2013	3
877	Distribution of dihydrofolate reductase (dhfr) and dihydropteroate synthase (dhps) mutant alleles in Plasmodium vivax isolates from Thailand	2013	11
878	Serum copper and zinc levels in uncomplicated Plasmodium vivax malaria patients	2013	11
879	Treatment seeking behaviour for malaria among the migrants in Shwegyin Township, Bago Region	2013	5,10
880	Diagnostic performance of CareStart™ malaria HRP2/pLDH (Pf/pan) combo test versus standard microscopy on falciparum and vivax malaria between China-Myanmar endemic borders	2013	2
881	Pharmacokinetics of piperaquine in Myanmar healthy volunteers after oral administration of two fixed-dose dihydroartemisinin-piperaquine combinations	2013	3
882	Performance of two rapid diagnostic tests for malaria diagnosis at the China-Myanmar border area	2013	2
883	The Anopheles community and the role of Anopheles minimus on malaria transmission on the China-Myanmar border	2013	4
884	Taking stock of Myanmar's progress toward the health-related Millennium Development Goals: Current roadblocks, paths ahead	2013	12
885	Plasmodium falciparum populations from northeastern Myanmar display high levels of genetic diversity at multiple antigenic loci	2013	11
886	[Analysis of pfcrt gene polymorphism in Plasmodium falciparum from imported cases]	2013	11
887	Co-infections with Babesia microti and Plasmodium parasites along the China-Myanmar border	2013	11
888	Spread of artemisinin resistance in Plasmodium falciparum malaria	2014	3,5,9,10,11
889	Relationship of plasma proteins (albumin & fibrinogen) and red cell aggregations (rouleaux & rosette formations) in falciparum malaria patients	2014	11
890	Characterization of G6PD genotypes and phenotypes on the northwestern Thailand-Myanmar border	2014	11
891	[New Italian guidelines for malaria prophylaxis in travellers to endemic areas]	2014	5,8,10
892	Relationship between platelet count and level of parasitaemia in different types of malaria	2014	11
893	Competition between Plasmodium falciparum strains in clinical infections during in vitro culture adaptation	2014	11
894	Two fatal cases of melioidosis on the Thai-Myanmar border	2014	12
895	Plasmodium falciparum genotype diversity in artemisinin derivatives treatment failure patients along the Thai-Myanmar border	2014	3,11
896	Genetic diversity of the msp-1, msp-2, and glurp genes of Plasmodium falciparum isolates along the Thai-Myanmar borders	2014	11
897	Plasmodium falciparum multidrug resistance protein 1 (pfmrp1) gene and its association with in vitro drug susceptibility of parasite isolates from north-east Myanmar	2014	3
898	Rapid clinical assessment to facilitate the triage of adults with falciparum malaria, a retrospective analysis	2014	11
899	Study of serum total cholesterol in severe falciparum malaria patients	2014	11
900	Co-occurrence of point mutations in the voltage-gated sodium channel of pyrethroid-resistant Aedes aegypti populations in Myanmar	2014	4
901	Spatial distribution, work patterns, and perception towards malaria interventions among temporary mobile/migrant workers in artemisinin resistance containment zone	2014	4,5,11
902	Ethnobotanical study of medicinal plants used by Tai Yai in northern Thailand	2014	3
903	Spatial variation in genetic diversity and natural selection on the thrombospondin-related adhesive protein locus of Plasmodium vivax (PvTRAP)	2014	7,11
904	Effect of malarial infection on haematological parameters in population near Thailand-Myanmar border	2014	11
905	Nested PCR detection of malaria directly using blood filter paper samples from epidemiological surveys	2014	2
906	Monitoring Plasmodium vivax chloroquine sensitivity along China-Myanmar border of Yunnan Province, China during 2008-2013	2014	3,9
907	Evaluation of deltamethrin impregnated bed nets for reduction of malaria transmission in forested foothill area of Bago Region	2014	4
908	Deltamethrin treated clothes for personal protection on malaria among temporary migrant workers in rubber plantation, Mon State, Myanmar	2014	4,5
909	Uncomplicated Plasmodium vivax malaria in pregnancy associated with mortality from acute respiratory distress syndrome	2014	5,11
910	Declining efficacy of artesunate plus sulphadoxine-pyrimethamine in northeastern India	2014	3,5
911	Improving malaria knowledge and practices in rural Myanmar through a village health worker intervention: A cross-sectional study	2014	11
912	Mutations in Plasmodium falciparum K13 propeller gene from Bangladesh (2009-2013)	2014	3,11
913	Advantages of using voiced questionnaire and image capture application for data collection from a minority group in rural areas along the Thailand-Myanmar border	2014	12
914	Plasmodium knowlesi in travellers, update 2014	2014	5,11
915	Distribution of pfmdr1 polymorphisms in Plasmodium falciparum isolated from southern Thailand	2014	3,11
916	Changing malaria status among children in Ngapyawtone village, Letpandan Township	2014	5,11
917	Challenges in universal coverage and utilization of insecticide-treated bed nets in migrant plantation workers in Myanmar	2014	4,5
918	Health and human rights in eastern Myanmar prior to political transition: A population-based assessment using multistaged household cluster sampling	2014	5,11,12
919	Genetic polymorphisms of candidate markers and in vitro susceptibility of Plasmodium falciparum isolates from Thai-Myanmar border in relation to clinical response to artesunate-mefloquine combination	2014	3
920	Linking international clinical research with stateless populations to justice in global health	2014	5,12
921	Quantifying low birth weight, preterm birth and small-for-gestational-age effects of malaria in pregnancy: A population cohort study	2014	5,11
922	Severe Plasmodium knowlesi infection with multi-organ failure imported to Germany from Thailand/Myanmar	2014	5,12
923	Water environments in the southern delta of Myanmar during the rainy season	2014	12
924	[Diagnosis of the first imported case of Plasmodium ovale infection at Guangdong port]	2014	2,12
925	Cost of treating inpatient falciparum malaria on the Thai-Myanmar border	2014	10,11
926	Diversity and population structure of Plasmodium falciparum in Thailand based on the spatial and temporal haplotype patterns of the C-terminal 19-kDa domain of merozoite surface protein-1	2014	11
927	In vitro susceptibility of Plasmodium vivax against chloroquine in malaria endemic area, Myanmar	2014	3
928	Diversity of Anopheles species and trophic behavior of putative malaria vectors in two malaria endemic areas of northwestern Thailand	2014	4
929	Comparison of microscopy, nested-PCR, and Real-Time-PCR assays using high-throughput screening of pooled samples for diagnosis of malaria in asymptomatic carriers from areas of endemicity in Myanmar	2014	2,11
930	Malaria baseline survey in four special regions of northern Myanmar near China: A cross-sectional study	2014	4,11
931	Genetic diversity and natural selection of three blood-stage 6-Cys proteins in Plasmodium vivax populations from the China-Myanmar endemic border	2014	7
932	Use of bed nets and factors that influence bed net use among Jinuo ethnic minority in southern China	2014	4
933	Clinical malaria along the China-Myanmar border, Yunnan Province, China, January 2011-August 2012	2014	9
934	A molecular survey of febrile cases in malaria-endemic areas along China-Myanmar border in Yunnan province, People's Republic of China	2014	2,11
935	Emergence of human babesiosis along the border of China with Myanmar: Detection by PCR and confirmation by sequencing	2014	2,11
936	Human babesiosis, an emerging tick-borne disease in the People's Republic of China	2014	11
937	An ultrasensitive reverse transcription polymerase chain reaction assay to detect asymptomatic low-density Plasmodium falciparum and Plasmodium vivax infections in small volume blood samples	2015	2
938	The suitability of laboratory-bred Anopheles cracens for the production of Plasmodium vivax sporozoites	2015	4
939	Validation of nested polymerase chain reaction in detection of human malaria parasites in clinically suspected malaria patients	2015	2
940	Myanmar given an international boost to eliminate malaria	2015	6
941	Plasmodium falciparum field isolates from areas of repeated emergence of drug resistant malaria show no evidence of hypermutator phenotype	2015	3
942	The role of point-of-care tests in antibiotic stewardship for urinary tract infections in a resource-limited setting on the Thailand-Myanmar border	2015	12
943	Pooled sequencing and rare variant association tests for identifying the determinants of emerging drug resistance in malaria parasites	2015	3
944	Cost-effectiveness analysis of malaria rapid diagnostic test incentive schemes for informal private healthcare providers in Myanmar	2015	2,11
945	Patients' adherence and clinical effectiveness of a 14-day course of primaquine when given with a 3-day chloroquine in patients with Plasmodium vivax at the Thai-Myanmar border	2015	10
946	Cost effectiveness and resource allocation of Plasmodium falciparum malaria control in Myanmar: A modelling analysis of bed nets and community health workers	2015	4
947	High antimalarial efficacy of dihydroartemisinin-piperaquine on the China-Myanmar border: The calm before the storm	2015	3
948	Amplification of pfmdr1, pfcrt, pvmdr1, and K13 propeller polymorphisms associated with Plasmodium falciparum and Plasmodium vivax isolates from the China-Myanmar border	2015	3,9,11
949	Antibody-mediated complement C3b/iC3b binding to group B Streptococcus in paired mother and baby serum samples in a refugee population on the Thailand-Myanmar border	2015	5,12
950	Clinical efficacy of artemether-lumefantrine for the treatment of uncomplicated Plasmodium falciparum malaria in children under five years of age in Magway Region	2015	3,5,10
951	Availability and quality of anti-malarials among private sector outlets in Myanmar in 2012: Results from a large, community-based, cross-sectional survey before a large-scale intervention	2015	10,11
952	Quality of intrapartum care by skilled birth attendants in a refugee clinic on the Thai-Myanmar border: A survey using WHO Safe Motherhood Needs Assessment	2015	5,12
953	Neglected tropical diseases among the Association of Southeast Asian Nations (ASEAN): Overview and update	2015	12
954	A single mutation in K13 predominates in southern China and is associated with delayed clearance of Plasmodium falciparum following artemisinin treatment	2015	3
955	Artemisinin resistance in Myanmar--Authors' reply	2015	3
956	The epidemiology of subclinical malaria infections in South-East Asia: Findings from cross-sectional surveys in Thailand-Myanmar border areas, Cambodia, and Vietnam	2015	2,11
957	Novel monoclonal antibodies against Plasmodium falciparum histidine-rich protein 2: Development and application in rapid diagnostic tests of malaria in hyperendemic regions of China and Myanmar	2015	2
958	Dengue viruses cluster antigenically but not as discrete serotypes	2015	12
959	[War relief of Japanese Red Cross nurses in the lost battle of Burma]	2015	12
960	Linkage disequilibrium network analysis (LDna) gives a global view of chromosomal inversions, local adaptation and geographic structure	2015	12
961	Elimination of Plasmodium falciparum in an area of multi-drug resistance	2015	3,6,10,11
962	Msp1 and msp2 allelic distribution among falciparum malaria patients at No. (1) Defence Services General Hospital	2015	11
963	Opposite malaria and pregnancy effect on oral bioavailability of artesunate - A population pharmacokinetic evaluation	2015	3,5
964	Lumefantrine and desbutyl-lumefantrine population pharmacokinetic-pharmacodynamic relationships in pregnant women with uncomplicated Plasmodium falciparum malaria on the Thailand-Myanmar border	2015	3,5
965	Coexistence of malaria and thalassemia in malaria endemic areas of Thailand	2015	11
966	Spread of artemisinin-resistant Plasmodium falciparum in Myanmar: A cross-sectional survey of the K13 molecular marker	2015	3,11
967	Intervals to Plasmodium falciparum recurrence after anti-malarial treatment in pregnancy: A longitudinal prospective cohort	2015	3,5,10,11
968	[Survey on malaria epidemics in China-Myanmar border area]	2015	11
969	Genetic diversity of Plasmodium falciparum histidine-rich protein 2 in the China-Myanmar border area	2015	2
970	Prevalence and molecular characterization of glucose-6-phosphate dehydrogenase deficiency at the China-Myanmar border	2015	11
971	Coverage, use and maintenance of bed nets and related influence factors in Kachin Special Region II, northeastern Myanmar	2015	4
972	In vivo monitoring of dihydroartemisinin-piperaquine sensitivity in Plasmodium falciparum along the China-Myanmar border of Yunnan Province, China from 2007 to 2013	2015	3,9
973	[Tracing investigation of one vivax malaria case by detecting the gene encoding circumsporozoite protein in Henan]	2015	9,11
974	Molecular inference of sources and spreading patterns of Plasmodium falciparum malaria parasites in internally displaced persons settlements in Myanmar-China border area	2015	5,11
975	Bio-efficacy of brand-new and long-term used unwashed PermaNet 2.0 against Anopheles dirus, Aedes aegypti and Culex quinquefasciatus	2015	4
976	Genetic architecture of artemisinin-resistant Plasmodium falciparum	2015	3,11
977	Caregivers' treatment-seeking behaviour for children under age five in malaria-endemic areas of rural Myanmar: A cross-sectional study	2015	5,10,11
978	Drug resistance: Population transcriptomics of human malaria parasites reveals the mechanism of artemisinin resistance	2015	3
979	Estimating gestational age in late presenters to antenatal care in a resource-limited setting on the Thai-Myanmar border	2015	5,12
980	Evaluation of the behaviour change communication and community mobilization activities in Myanmar artemisinin resistance containment zones	2015	4
981	Molecular assessment of artemisinin resistance markers, polymorphisms in the k13 propeller, and a multidrug-resistance gene in the eastern and western border areas of Myanmar	2015	3,9,11
982	The prognostic utility of bedside assessment of adults hospitalized with malaria in Myanmar: A retrospective analysis	2015	11,12
983	The prognostic utility of bedside assessment of adults hospitalized	2015	11,12
984	The safety of a conservative fluid replacement strategy in adults hospitalised with malaria	2015	11,12
985	Malaria ecology along the Thailand-Myanmar border	2015	12
986	Microgeography and molecular epidemiology of malaria at the Thailand-Myanmar border in the malaria pre-elimination phase	2015	2,11
987	Health and human rights in eastern Myanmar after the political transition: A population-based assessment using multistaged household cluster sampling	2015	5,12
988	Bacteraemia among patients with severe malaria and its association with neutrophil lymphocyte count ratio	2015	11
989	Artemisinin resistance in Myanmar	2015	3
990	Exploitation and community engagement: Can community advisory boards successfully assume a role minimising exploitation in international research?	2015	12
991	Prevalence of malaria and HIV coinfection and influence of HIV infection on malaria disease severity in population residing in malaria endemic area along the Thai-Myanmar border	2015	9,11
992	High incidence of malaria along the Sino-Burmese border is associated with polymorphisms of CR1, IL-1A, IL-4R, IL-4, NOS, and TNF, but not with G6PD deficiency	2015	11
993	Plasmodium vivax drug resistance genes; Pvmdr1 and pvcrt-o polymorphisms in relation to chloroquine sensitivity from a malaria endemic area of Thailand	2015	3
994	Allelic diversity and geographical distribution of the gene encoding Plasmodium falciparum merozoite surface protein-3 in Thailand	2015	7,11
995	Myanmar ministers and opposition leaders agree plan to eliminate malaria by 2030	2015	6
996	Characterization of malaria infection at two border areas of Thailand adjoining with Myanmar and Malaysia	2015	3,11
997	Whole-genome sequencing of a Plasmodium vivax isolate from the China-Myanmar border area	2015	11
998	Factors affecting delay in seeking treatment among malaria patients along Thailand-Myanmar border in Tak Province, Thailand	2015	5,10
999	Evaluation of CDC light traps for mosquito surveillance in a malaria endemic area on the Thai-Myanmar border	2015	4
1000	A tool to improve competence in the management of emergency patients by rural clinic health workers: a pilot assessment on the Thai-Myanmar border	2015	12
1001	Motivation and challenges for use of malaria rapid diagnostic tests among informal providers in Myanmar: A qualitative study	2015	1,2,11
1002	Methylene blue inhibits the asexual development of vivax malaria parasites from a region of increasing chloroquine resistance	2015	3,10
1003	Independent emergence of artemisinin resistance mutations among Plasmodium falciparum in Southeast Asia	2015	3,11
1004	Selection and spread of artemisinin-resistant alleles in Thailand prior to the global artemisinin resistance containment campaign	2015	3,11
1005	Mobility dynamics of migrant workers and their socio-behavioral parameters related to malaria in Tier II, Artemisinin Resistance Containment Zone, Myanmar	2015	4,5,11
1006	Improving the quality of paediatric malaria diagnosis and treatment by rural providers in Myanmar: An evaluation of a training and support intervention	2015	1,5
1007	Improving uptake and use of malaria rapid diagnostic tests in the context of artemisinin drug resistance containment in eastern Myanmar: An evaluation of incentive schemes among informal private healthcare providers	2015	1,2,3
1008	Long-term impact of childhood malaria infection on school performance among school children in a malaria endemic area along the Thai-Myanmar border	2015	5,11
1009	Immunoprofiling of the tryptophan-rich antigen family in Plasmodium vivax	2015	11
1010	Transmission risk from imported Plasmodium vivax malaria in the China-Myanmar border region	2015	9,11
1011	Clinical efficacy of dihydroartemisinin-piperaquine for the treatment of uncomplicated Plasmodium falciparum malaria at the China-Myanmar border	2015	3,10
1012	Population dynamics and community structure of Anopheles mosquitoes along the China-Myanmar border	2015	4
1013	Prevalence of K13-propeller polymorphisms in Plasmodium falciparum from China-Myanmar border in 2007-2012	2015	3,11
1014	Artemisinin resistance at the China-Myanmar border and association with mutations in the K13 propeller gene	2015	3,11
1015	Defining the in vivo phenotype of artemisinin-resistant falciparum malaria: A modelling approach	2015	3
1016	Baseline data of parasite clearance in patients with falciparum malaria treated with an artemisinin derivative: An individual patient data meta-analysis	2015	3,9,11
1017	[Screening radius of active case detection and the malaria parasite rate of carriers in China-Myanmar border]	2015	2,9,11
1018	Risk factors for border malaria in a malaria elimination setting: A retrospective case-control study in Yunnan, China	2015	11
1019	Therapeutic responses of Plasmodium vivax malaria to chloroquine and primaquine treatment in northeastern Myanmar	2015	3,5,10
1020	Emergence of babesiosis in China-Myanmar border areas	2015	3,11
1021	Declining efficacy of artemisinin combination therapy against P. falciparum malaria on the Thai-Myanmar border (2003-2013): The role of parasite genetic factors	2016	3
1022	Erratum to: K13 mutations and pfmdr1 copy number variation in Plasmodium falciparum malaria in Myanmar	2016	3,11
1023	K13 mutations and pfmdr1 copy number variation in Plasmodium falciparum malaria in Myanmar	2016	3,11
1024	Single low dose primaquine (0.25 mg/kg) does not cause clinically significant haemolysis in G6PD deficient subjects	2016	2,3,10
1025	Artemisinin-resistant Plasmodium falciparum K13 mutant alleles, Thailand–Myanmar border	2016	3
1026	Evaluation and acceptability of a simplified test of visual function at birth in a limited-resource setting	2016	5,12
1027	Naturally-acquired immune response against Plasmodium vivax rhoptry-associated membrane antigen	2016	12
1028	Ex vivo piperaquine resistance developed rapidly in Plasmodium falciparum isolates in northern Cambodia compared to Thailand	2016	3,9,10
1029	Plasmodium vivax GPI-anchored micronemal antigen (PvGAMA) binds human erythrocytes independent of Duffy antigen status	2016	12
1030	Genetic diversity of the Pvk12 gene in Plasmodium vivax from the China-Myanmar border area	2016	3,11
1031	Paired suicide in a young refugee couple on the Thai-Myanmar border	2016	5,12
1032	Towards malaria elimination: Monitoring and evaluation of the "1-3-7" approach at the China-Myanmar border	2016	6,11
1033	Risk assessment of malaria prevalence in Ludian, Yongshan, and Jinggu Counties, Yunnan Province, after 2014 earthquake disaster	2016	11
1034	Optimal health and disease management using spatial uncertainty: A geographic characterization of emergent artemisinin-resistant Plasmodium falciparum distributions in Southeast Asia	2016	3,9,11
1035	Rapid evaluation of artesunate quality with a specific monoclonal antibody-based lateral flow dipstick	2016	2,3
1036	Microgeographically diverse Plasmodium vivax populations at the Thai-Myanmar border	2016	11
1037	A common TLR1 polymorphism is associated with higher parasitaemia in a Southeast Asian population with Plasmodium falciparum malaria	2016	11
1038	Ending the HIV/AIDS epidemic in low- and middle-income countries by 2030: Is it possible?	2016	12
1039	Oral artemisinin monotherapy removal from the private sector in eastern Myanmar between 2012 and 2014	2016	10
1040	Using supply side evidence to inform oral artemisinin monotherapy replacement in Myanmar: A case study	2016	10
1041	Population pharmacokinetics of a three-day chloroquine treatment in patients with Plasmodium vivax infection on the Thai-Myanmar border	2016	3,5,10
1042	Seasonal dynamics and microgeographical spatial heterogeneity of malaria along the China-Myanmar border	2016	11
1043	Numerical distributions of parasite densities during asymptomatic malaria	2016	11
1044	The acceptability of mass administrations of anti-malarial drugs as part of targeted malaria elimination in villages along the Thai-Myanmar border	2016	10
1045	Quality assessment of antimalarials in two border areas (Tamu and Muse)	2016	3,10
1046	Future malaria spatial pattern based on the potential global warming impact in South and Southeast Asia	2016	9,11
1047	Distinct genomic architecture of Plasmodium falciparum populations from South Asia	2016	11
1048	Parasite clearance rates in upper Myanmar indicate a distinctive artemisinin resistance phenotype: A therapeutic efficacy study	2016	3
1049	Plasmodium malariae and Plasmodium ovale infections in the China-Myanmar border area	2016	11
1050	Shifting from control to elimination: Analysis of malaria epidemiological characteristics in Tengchong County around China-Myanmar border, 2005-2014	2016	9,11
1051	A more appropriate white blood cell count for estimating malaria parasite density in Plasmodium vivax patients in northeastern Myanmar	2016	12
1052	Investigation and control of a Plasmodium falciparum malaria outbreak in Shan Special Region II of Myanmar along the China-Myanmar border from June to December 2014	2016	2,4,9,11
1053	Examining Plasmodium falciparum and P. vivax clearance subsequent to antimalarial drug treatment in the Myanmar-China border area based on quantitative real-time polymerase chain reaction	2016	3
1054	Genetic diversity among Plasmodium vivax isolates along the Thai-Myanmar border of Thailand	2016	9,11
1055	A worldwide map of Plasmodium falciparum K13-propeller polymorphisms	2016	3,11
1056	Emerging polymorphisms in falciparum Kelch 13 gene in northeastern region of India	2016	3,11
1057	Little polymorphism at the K13 propeller locus in worldwide Plasmodium falciparum populations prior to the introduction of artemisinin combination therapies	2016	3,11
1058	Safety of artemisinins in first trimester of prospectively followed pregnancies: An observational study	2016	5,10
1059	Insecticides susceptibility profile of anopheline mosquitoes in selected areas of Kyaukme District, Northern Shan State	2016	4
1060	Challenges encountered by local health volunteers in early diagnosis and prompt treatment of malaria in Myanmar artemisinin resistance containment zones	2016	1,2
1061	Effective high-throughput blood pooling strategy before DNA extraction for detection of malaria in low-transmission settings	2016	12
1062	Severe malaria and artemisinin resistance	2016	3
1063	Predictors of acute renal injury in severe malaria - A single centre experience	2016	11
1064	Validation of G6PD point-of-care tests among healthy volunteers in Yangon, Myanmar	2016	2
1065	A cross-sectional study of community-based maternal and child health interventions involving women's health volunteer groups in rural Myanmar	2016	5,11
1066	Limitations of malaria reactive case detection in an area of low and unstable transmission on the Myanmar-Thailand border	2016	9,11
1067	High frequency of clinically significant bacteremia in adults hospitalized with falciparum malaria	2016	11
1068	Detection of putative antimalarial-resistant Plasmodium vivax in Anopheles vectors at Thailand-Cambodia and Thailand-Myanmar borders	2016	3,4
1069	Review on a traditional herbal medicine, Eurycoma longifolia Jack (tongkat ali): Its traditional uses, chemistry, evidence-based pharmacology and toxicology	2016	3
1070	Skirmishing over the scope of the threat	2016	6
1071	The unlikely diplomat	2016	6
1072	Family planning knowledge, attitudes and practices in refugee and migrant pregnant and post-partum women on the Thailand-Myanmar border - A mixed methods study	2016	5,12
1073	Positive deviance as a novel tool in malaria control and elimination: Methodology, qualitative assessment and future potential	2016	1
1074	Estimating geographical variation in the risk of zoonotic Plasmodium knowlesi infection in countries eliminating malaria	2016	11
1075	Malaria community health workers in Myanmar: A cost analysis	2016	11
1076	Who continues to stock oral artemisinin monotherapy? Results of a provider survey in Myanmar	2016	10
1077	Analysis of anti-malarial resistance markers in pfmdr1 and pfcrt across Southeast Asia in the Tracking Resistance to Artemisinin Collaboration	2016	3
1078	Natural human Plasmodium infections in major Anopheles mosquitoes in western Thailand	2016	4
1079	Malaria incidence in Myanmar 2005-2014: Steady but fragile progress towards elimination	2016	3,6,11
1080	Migrant workers in agriculture: A view from Thailand	2016	5,12
1081	Rural and urban disparities in health-seeking for fever in Myanmar: Findings from a probability-based household survey	2016	10
1082	Ownership and use of insecticide-treated nets among people living in malaria endemic areas of eastern Myanmar	2016	4
1083	Global genetic diversity of the Plasmodium vivax transmission-blocking vaccine candidate Pvs48/45	2016	7,11
1084	Limited genetic diversity in the PvK12 Kelch protein in Plasmodium vivax isolates from Southeast Asia	2016	11
1085	Naturally acquired antibody responses to Plasmodium vivax and Plasmodium falciparum merozoite surface protein 1 (msp1) c-terminal 19 kDa domains in an area of unstable malaria transmission in Southeast Asia	2016	11
1086	Lessons on malaria control in the ethnic minority regions in northern Myanmar along the China border, 2007-2014	2016	4,5,11
1087	IASM: A system for the intelligent active surveillance of malaria	2016	9
1088	Effects of a malaria elimination program: A retrospective study of 623 cases from 2008 to 2013 in a Chinese county hospital near the China-Myanmar border	2016	5,6,11
1089	Life-table studies revealed significant effects of deforestation on the development and survivorship of Anopheles minimus larvae	2016	4,9,11
1090	Genome-wide association analysis identifies genetic loci associated with resistance to multiple antimalarials in Plasmodium falciparum from China-Myanmar border	2016	3
1091	Using respondent driven sampling to identify malaria risks and occupational networks among migrant workers in Ranong, Thailand	2016	2,3,5,11
1092	[Analysis of epidemic situation of malaria in Yunnan Province from 2011 to 2013]	2016	11
1093	Accelerated training of skilled birth attendants in a marginalized population on the Thai-Myanmar border: A multiple methods program evaluation	2016	12
1094	Plasmodium falciparum malaria: Convergent evolutionary trajectories towards delayed clearance following artemisinin treatment	2016	3
1095	Malaria control along China-Myanmar border during 2007-2013: An integrated impact evaluation	2016	3,9,11
1096	The relationship of malaria between Chinese side and Myanmar's five special regions along China-Myanmar border: A linear regression analysis	2016	11
1097	Microgeographic heterogeneity of border malaria during elimination phase, Yunnan Province, China, 2011-2013	2016	11
1098	Multi-epitope chimeric antigen used as a serological marker to estimate Plasmodium falciparum transmission intensity in the border area of China-Myanmar	2016	11
1099	Distinctive origin of artemisinin-resistant Plasmodium falciparum on the China-Myanmar border	2016	3
1100	Significant divergence in sensitivity to antimalarial drugs between neighboring Plasmodium falciparum populations along the eastern border of Myanmar	2016	3,11
1101	Assessment of malaria control consultation and service posts in Yunnan, P. R. China	2016	5,11
1102	Effectiveness and impact of the cross-border healthcare model as implemented by non-governmental organizations: Case study of the malaria control programs by health poverty action on the China-Myanmar border	2016	5,12
1103	Risk assessment of malaria in land border regions of China in the context of malaria elimination	2016	11
1104	Effects of microclimate condition changes due to land use and land cover changes on the survivorship of malaria vectors in China-Myanmar border region	2016	4,9
1105	Impact of interventions on malaria in internally displaced persons along the China-Myanmar border: 2011-2014	2016	4,5,11
1106	Analysis of pvama1 genes from China-Myanmar border reveals little regional genetic differentiation of Plasmodium vivax populations	2016	11
1107	Genetic diversity of the Plasmodium falciparum apical membrane antigen I gene in parasite population from the China-Myanmar border area	2016	11
*	1. Community case management (iCCM)
	2. Diagnostic testing (RDT, microscopy, nucleic acid amplification-based diagnostics)
	3. Drug resistance and response (drug efficacy, pharmacokinetics, clinical trial, traditional medicine)
	4. Entomology and vector control (LLIN, IRS, entomological surveillance, insecticide resistance)
	5. High-risk groups (pregnant women, infants, children under five years of age, patients with HIV/AIDS, non-immune migrants, mobile population, travelers)
	6. Malaria elimination (malaria eradication programme, sustained political commitment, adequate resourcing, effective partnerships, prevention of reintroduction)
	7. Malaria vaccine development (RTS,S/ASO1, Pvs48/45)
	8. Preventive therapies (intermittent preventive treatment, seasonal malaria chemoprevention)
	9. Surveillance (epidemiological, immunological, serological)
	10. Treatment (ACT, safe and effective quality antimalarial medicines, withdrawal of oral artemisinin-based monotherapies, procurement, and supply chain management)
	11. Epidemiology (behavioral, genetic, molecular, serological, social)
	12. Others
